# Supplementary material for: A sensitive mass spectrometry platform identifies metabolic changes of life history traits in C. elegans
Source: Sci Rep. 2017 May 25;7:2408. doi: 10.1038/s41598-017-02539-w (PMC5445081; doi:10.1038/s41598-017-02539-w)
Supplement: Supplementary file 2 — Supplementary Table S1 [file 41598_2017_2539_MOESM2_ESM.xls]

## Sheet: Fig 1. Linearity of FAs
ug of protein	0	0	0	0	0	0	75	75	75	75	75	75	100	100	100	100	100	100	150	150	150	150	150	150	200	200	200	200	200	200	250	250	250	250	250	250
C14:0	0	0	0	0	0	0	0.644559	0.63661	0.731097	0.680639	0.643241	0.590453	0.897809	0.857899	0.942581	0.785614	0.940245	0.875506	1.19606	1.399	1.36314	1.30889	1.26821	1.2951	1.8146	1.72066	1.75361	1.72718	1.65517	1.73515	2.08589	2.24765	2.0333	2.05614	2.18498	2.12419
C15:0	0	0	0.0333301	0	0	0	3.84485	3.89904	4.13914	3.93732	4.16578	3.8651	5.32168	5.22596	5.76484	5.14787	5.6048	5.40938	7.44421	8.43625	8.08044	7.76295	7.75006	7.84575	10.693	10.0663	10.257	10.4573	9.8046	10.4488	12.5765	12.9139	12.6174	12.3273	12.8673	12.2244
C16:0	0	0	0.0249413	0	0.12974	0	1.61881	1.66186	1.72942	1.86234	1.59693	1.48039	2.06062	2.0185	2.27273	2.21569	2.24606	2.14516	3.00936	3.60372	3.17034	3.02003	3.08244	3.10176	4.3854	4.19351	4.22025	4.42123	4.02167	4.23929	5.05631	5.45224	5.15617	5.0033	5.40094	5.06179
C17:0	0	0.000414236	0.00228128	0	0.00248087	0.0243661	3.43655	3.62994	3.76733	3.69281	3.5708	3.48133	4.68615	4.69577	5.02048	4.773	4.96841	4.93527	6.7998	7.7855	7.12398	7.04604	7.15509	7.09345	9.79024	9.35879	9.31643	9.61628	9.02811	9.55167	11.5482	11.9147	11.8498	11.2187	12.1355	11.4366
C18:0	0	0	0	0	0	0	2.21358	2.33556	2.43724	2.61635	2.31609	2.14587	3.03479	2.9448	3.26889	3.34849	3.24489	3.13446	4.31513	5.16458	4.77387	4.55363	4.559	4.67348	6.65709	6.31031	6.40868	6.4674	6.02371	6.40109	7.8634	8.13493	8.05096	7.47014	8.17675	7.95877
C19:0	0	0	0	0	0	0	0.476644	0.482843	0.504257	0.522834	0.474837	0.46345	0.650328	0.635585	0.684955	0.668106	0.690408	0.658389	0.947899	1.101	0.998382	0.980923	0.987512	0.996399	1.43436	1.35338	1.29783	1.3365	1.2961	1.36124	1.74117	1.74426	1.82946	1.63582	1.76704	1.69413
C20:0	0	0	0	0	0	0	0.264691	0.283128	0.302983	0.298906	0.27869	0.284221	0.369416	0.383302	0.417765	0.384997	0.383636	0.390877	0.555936	0.638354	0.607903	0.590927	0.56549	0.57894	0.861391	0.798979	0.79594	0.812308	0.770715	0.811178	1.01238	1.04573	1.0793	1.00623	1.10202	0.999626
C21:0	0	0	0	0	0	0.000971585	0.218466	0.247604	0.246465	0.256143	0.246621	0.233162	0.338992	0.322003	0.350678	0.34338	0.312544	0.350937	0.49734	0.550201	0.494435	0.50348	0.507384	0.512935	0.724905	0.680168	0.678522	0.729541	0.678774	0.693141	0.931916	0.934366	0.923476	0.876181	0.958958	0.88827
C22:0	0	0	0	0	0	0	0.185711	0.217594	0.223687	0.23324	0.202481	0.194832	0.276555	0.275061	0.292737	0.302203	0.2809	0.313815	0.453321	0.46627	0.438971	0.421619	0.443736	0.420673	0.591327	0.565431	0.547971	0.606035	0.536782	0.563056	0.694552	0.794124	0.67868	0.688584	0.714551	0.685111
C23:0	0.000125925	0	0	0.00135945	0.00128444	0.00189482	0.0536383	0.0640507	0.0632961	0.0747622	0.0564963	0.0560462	0.0797973	0.0774725	0.0772059	0.08278	0.0814904	0.0863664	0.127836	0.125441	0.125728	0.11612	0.12398	0.115373	0.158653	0.152019	0.147617	0.167601	0.147805	0.1611	0.190199	0.203632	0.179674	0.17863	0.202683	0.178997
C24:0	0	0	0	0	0	0	0.0341525	0.0371143	0.0383937	0.0386717	0.0385719	0.0449127	0.0499556	0.0576891	0.0558375	0.0577989	0.0639822	0.0499906	0.0858981	0.0989279	0.0880821	0.086372	0.0926757	0.0892308	0.127512	0.124093	0.119891	0.146212	0.115806	0.117149	0.155098	0.163374	0.149652	0.14618	0.161446	0.139053
C25:0	0	0	0	0	0.00185576	0.00344303	0.0218063	0.0217743	0.0216738	0.0250686	0.0218682	0.0264791	0.0255076	0.032443	0.0335797	0.0321947	0.0365772	0.0287923	0.0395344	0.0469632	0.0439532	0.0450163	0.0456259	0.0475889	0.0590593	0.0630003	0.0636635	0.0745369	0.0603626	0.0589045	0.0718711	0.0749927	0.0762948	0.0717546	0.085377	0.0725249
C26:0	0	0	0	0	0	0.00195914	0.0243191	0.0239641	0.025452	0.0288306	0.022434	0.0253883	0.0330346	0.0322259	0.0308999	0.0400611	0.0350192	0.0333631	0.0473483	0.0530136	0.0548586	0.0544141	0.0538781	0.047083	0.0649827	0.0678241	0.0721122	0.0781128	0.0680492	0.0726948	0.079034	0.0920387	0.0996102	0.0742383	0.096441	0.0859784
C27:0	0	0	0	0	0.000360425	0.00184933	0.0159763	0.0160019	0.0146653	0.0155814	0.0150864	0.0171535	0.0224993	0.0231172	0.024916	0.0214988	0.0220209	0.0229332	0.0290236	0.033426	0.0298698	0.0340074	0.0330355	0.0315533	0.047756	0.0442443	0.0421371	0.0452656	0.0439271	0.0480005	0.0583901	0.057161	0.0550045	0.0490683	0.0650487	0.0572278
C28:0	0	0	0	0	0	0.000870519	0	0	0	0	0	0	0	0	0	0.00152733	0	0.000601523	0	0	0.00408193	0	0.0148353	0.00943183	0.0166864	0.0119603	0.0127988	0.0361224	0.0207317	0.033613	0.0221185	0.038965	0.0311094	0.0229352	0.0259928	0.0255246
C29:0	0	0	0	0	0	0.0130601	0.000384336	8.06337e-05	0	0	0	0	0	0	0.001729	0.00132755	0.000844121	0.00146209	0.000783375	0.00148757	0.00277328	0.00317942	0.000991539	0.00364255	0.00516146	0.00600086	0.00306136	0.00871615	0.00488465	0.00782567	0.00682412	0.0106672	0.0102602	0.00948433	0.00994289	0.0120455
C30:0	0	0.000537327	0	0	0	0.0155256	0.00111312	0	0	0.000233954	0	0	0	0.000169438	0	0	0	0	0	0	0	0	0	0	0	0	0	0	0.00181988	0	0	0	0	0	0	0
C14:1	0	0	0	0	0	0.00640636	0.219706	0.20858	0.23658	0.208731	0.229092	0.21965	0.293168	0.29195	0.351572	0.262089	0.330117	0.296095	0.432853	0.506908	0.484554	0.468824	0.480667	0.42294	0.688785	0.593972	0.612827	0.619876	0.594261	0.62924	0.806939	0.794524	0.796691	0.747972	0.784742	0.731286
C15:1	0	0.00676401	0.00463153	0	0.000489092	0.0132046	0.205927	0.206882	0.201676	0.220515	0.234141	0.212957	0.306484	0.271475	0.339435	0.289893	0.30064	0.297563	0.443731	0.475743	0.450685	0.442996	0.47339	0.440213	0.651881	0.622584	0.614298	0.617068	0.575255	0.617643	0.779855	0.817266	0.82695	0.783673	0.711788	0.761315
C16:1	0	0	0	0	0.0077834	0	1.56004	1.54143	1.66018	1.61045	1.51476	1.45961	2.08123	1.95561	2.19242	2.03772	2.1462	2.11423	2.98176	3.42728	3.07758	3.0649	3.04201	3.02336	4.42343	3.98729	4.0582	4.08531	3.81333	3.97684	5.04273	5.16289	5.2482	4.98919	5.11752	4.78609
C17:1	0.00252012	0.0139499	0.00491879	0.00301434	0.0082952	0.0311383	3.17313	3.2795	3.45461	3.34458	3.39643	3.29892	4.46161	4.34283	4.86941	4.50711	4.56004	4.56555	6.40259	7.44576	6.82657	6.63771	6.76831	6.6557	9.62323	9.07487	9.06056	9.24284	8.74646	9.20759	11.3515	11.7457	11.6914	11.261	11.7212	10.985
C18:1	0.0257366	0	0.00653607	0.00669827	0.0276526	0	12.6083	13.0917	13.7444	13.5837	12.4947	11.8666	16.7676	16.4519	17.8707	16.9866	17.0893	17.255	24.5032	28.0795	25.8676	25.3614	24.8534	25.3119	36.0987	33.8211	33.9524	34.7574	32.8259	34.4063	42.8779	44.6688	46.0099	41.2195	44.5945	41.0188
C19:1	0	0	0	0.00136413	0	0	1.77602	1.87394	1.97774	1.90008	1.83097	1.77872	2.49894	2.41532	2.66196	2.62212	2.50493	2.53997	3.6656	4.22749	3.86356	3.7729	3.84214	3.76785	5.55056	5.11991	5.16731	5.27453	5.00466	5.19358	6.68081	6.83946	6.96828	6.361	6.96746	6.3116
C20:1	0	0	0	0	0	0	0.535222	0.612597	0.620898	0.623629	0.59305	0.5638	0.826654	0.804351	0.924933	0.823897	0.845295	0.860576	1.2602	1.4437	1.36094	1.2824	1.31595	1.28148	1.99531	1.8023	1.85864	1.8004	1.78698	1.82979	2.51506	2.38872	2.27608	2.30361	2.50845	2.30722
C21:1	0	0	0	0	0	0	0.0490314	0.0757175	0.0859847	0.0705482	0.0701041	0.0642104	0.114552	0.123224	0.141965	0.101171	0.135438	0.119387	0.204363	0.261111	0.240536	0.218072	0.246778	0.220746	0.376502	0.299406	0.35734	0.322876	0.339654	0.344192	0.504708	0.461198	0.411444	0.458905	0.49057	0.448166
C22:1	0	0	0.0096237	0	0.0414468	0.0406764	0.168352	0.167565	0.188038	0.206697	0.172104	0.16896	0.22302	0.237996	0.283507	0.236843	0.313299	0.277037	0.346548	0.42706	0.359476	0.36061	0.368791	0.346853	0.532254	0.435863	0.477657	0.481157	0.511824	0.466076	0.621424	0.618192	0.493592	0.597202	0.624158	0.571424
C23:1	0	0	0	0	1.19081e-05	0.00368672	0.0493088	0.0599914	0.0591565	0.0617264	0.0562883	0.0588041	0.081409	0.0718775	0.0834737	0.0747015	0.0826941	0.0768874	0.117062	0.136771	0.118955	0.111735	0.123609	0.111075	0.170582	0.159286	0.156545	0.166212	0.167631	0.150824	0.211663	0.204707	0.159881	0.187517	0.204762	0.189353
C24:1	2.73404e-05	0	0.000896254	0	0.00212766	0.00735825	0.0329421	0.0416458	0.0395588	0.0457298	0.0392019	0.0376646	0.0534703	0.0514298	0.0579573	0.0570761	0.0588919	0.0558284	0.0791219	0.0898944	0.0843618	0.0878647	0.090545	0.0754965	0.126025	0.104901	0.112147	0.108912	0.111349	0.108996	0.146858	0.144005	0.119456	0.137293	0.154207	0.132998
C25:1	0	0.000889805	0.000525913	0.000119053	0.000615716	0.00408687	0.00623929	0.00704471	0.00617487	0.00496063	0.00789876	0.00610885	0.0098787	0.0108295	0.00986766	0.00848656	0.00996104	0.00971261	0.0130349	0.015025	0.0127014	0.0148089	0.0144538	0.0144161	0.0266439	0.0181287	0.0200019	0.0205007	0.0229041	0.0194093	0.0300191	0.0283286	0.0275537	0.027104	0.0280659	0.0231709
C26:1	0	5.66629e-05	0	0	0	0.00400613	0.00169546	0.00268531	0.00242154	0.00426382	0.00165721	0.00245243	0.00376615	0.00371394	0.00414007	0.00457101	0.00391837	0.00383039	0.00830484	0	0.00414965	0.00548524	0.00772719	0.00508157	0.0066383	0.00602464	0.00393869	0.0101952	0.00620901	0.00631433	0.00923868	0.00830179	0.0219993	0.00647399	0.00838066	0.00729777
C27:1	0	0	0.00056422	0	0	0.00325272	0	0	0	0	0	0	0	0	0	0	0	0	0	0	0	0	0	0	0	0	0	0	0	0	0	0	0.00812637	0	0	0
C28:1	0	0	0	0	0	4.77543e-05	0	0	0	0	0	0	0	0	0	7.67907e-05	0	0.00976349	0	0	0.00757441	0	0.0351814	0.0212636	0.0344713	0.0292899	0.0188811	0.106731	0.0387035	0.088803	0.0507556	0.103106	0.106163	0.0594832	0.0675222	0.0897822
C29:1	0.000790594	0.00185305	0.000760511	0.000618706	0	0.0414055	0.00260468	0	0	0	0	0	0	0	0	0	0	0	0	0	0	0	0	0	0	0	0	0	0	0	0	0	0.00320917	0	0	0
C18:3	0	0	0	0	0	0.000592709	0.821151	0.804716	0.842462	0.837786	0.843291	0.823212	1.09167	1.09657	1.21063	1.12213	1.15298	1.16481	1.59797	1.84794	1.72991	1.69177	1.72221	1.64451	2.68018	2.27519	2.31621	2.32446	2.23065	2.34499	2.91035	3.06521	3.29224	2.82182	3.04322	2.75367
C18:2	0.00892224	0	0.000606284	0.0171157	0.0114766	0	3.77014	3.7928	4.06628	4.02027	3.80279	3.6996	5.04209	4.96753	5.36173	5.16473	5.17847	5.12904	7.33402	8.57717	7.91462	7.71471	7.67512	7.48748	11.2925	10.2042	10.3857	10.6111	10.0387	10.4971	13.1911	13.6459	14.202	12.6206	13.5256	12.687
C20:5	0	0	0	0	0	0	1.60855	1.54323	1.62292	1.639	1.6769	1.60774	2.17038	2.10524	2.32244	2.25521	2.27043	2.22935	3.07393	3.58723	3.26221	3.2352	3.26822	3.19294	5.30483	4.41393	4.54761	4.52182	4.28248	4.50679	5.81501	5.8593	6.29769	5.52368	5.94321	5.5503
C20:4	0	0	0	0	0	0	1.13102	1.15886	1.19575	1.19686	1.18306	1.12363	1.57717	1.53248	1.69231	1.57948	1.63318	1.60322	2.2538	2.63439	2.43806	2.40329	2.31847	2.40718	3.72266	3.24312	3.31936	3.3282	3.20237	3.40883	4.26481	4.34238	4.70231	4.07713	4.37585	4.09685
C20:3	0	0	0	0	0	0	0.975203	1.00084	1.01155	1.03247	1.02204	0.971552	1.38471	1.33941	1.49512	1.38761	1.39203	1.39883	1.98374	2.28949	2.10029	2.04692	2.09362	2.11016	3.13555	2.87013	2.82609	2.88768	2.73966	2.88081	3.76678	3.79131	4.01481	3.59379	3.90564	3.58687
C22:6	0	0.00548199	0.00280707	0.000855125	0.00255718	0.00582275	0.0292931	0.0320211	0.0318546	0.0356128	0.0340077	0.0329556	0.0428808	0.0433971	0.0521633	0.0474629	0.0448496	0.0486754	0.0692505	0.0758065	0.0644303	0.0583993	0.0651971	0.060684	0.107945	0.075527	0.0845427	0.0911348	0.0789733	0.0862081	0.101774	0.111654	0.0896244	0.102988	0.104522	0.0978088
C22:5	0	0.00350376	0.0014282	0	0	0.00554403	0	0	0	0	0	0	0	0	0	0	0	0	0	0	0	0	0	0	0	0	0	0	0	0	0	0	0	0	0	0
C22:4	0	0	0	0	0	0	0	0	0	0	0	0	0	0	0	0	0	0	0	0	0	0	0	0	0	0	0	0	0	0	0	0	0	0	0	0
C24:6	0	0	0	0	0	0.00110136	0.447784	0.445862	0.466617	0.46876	0.493317	0.463988	0.653129	0.627572	0.708941	0.615936	0.662455	0.577786	0.826368	0.965628	0.890513	0.879328	0.898753	0.875522	1.34586	1.20462	1.26857	1.07195	1.23387	1.11895	1.64266	1.4033	0.961413	1.38226	1.62011	1.52739
C24:5	0	0.000498046	0	0	0	0.000284793	0.0132053	0.0170847	0.0159858	0.0165765	0.0161227	0.013699	0.0224712	0.02349	0.0225229	0.0209708	0.0222734	0.0178089	0.0276469	0.0306094	0.0281617	0.026116	0.0281861	0.0314686	0.037835	0.040314	0.0427229	0.0338561	0.0375869	0.0407938	0.0584575	0.044116	0.0295186	0.0506067	0.0523628	0.0487507
C24:4	0.00109601	0.000532275	0	0	0	0	0.010007	0.0216301	0.0186351	0.0212233	0.0090034	0.00863336	0.0127304	0.00938148	0.0115995	0.0239495	0.0132167	0.0342228	0.0431169	0.032285	0.0286223	0.0163707	0.0357261	0.0185652	0.0276625	0.0287092	0.0121279	0.0542973	0.0190085	0.0389685	0.0200343	0.0564291	0.0180708	0.0213455	0.0252158	0.0215447
Total FAs	0.0392189	0.034481	0.0938512	0.0311448	0.238178	0.232555	42.2501	43.5435	45.7946	45.4379	43.3709	41.3922	57.5662	56.3596	61.9087	58.4363	59.6625	59.1225	83.2177	96.081	88.6168	86.4294	86.4524	86.3892	125.392	115.947	117.011	119.269	112.687	118.273	147.494	152.128	153.597	142.169	152.534	142.378
	nmol	nmol	nmol	nmol	nmol	nmol	nmol	nmol	nmol	nmol	nmol	nmol	nmol	nmol	nmol	nmol	nmol	nmol	nmol	nmol	nmol	nmol	nmol	nmol	nmol	nmol	nmol	nmol	nmol	nmol	nmol	nmol	nmol	nmol	nmol	nmol

## Sheet: Fig 1. Linearity of AAs
ug of protein	0	0	0	0	0	0	25	25	25	25	25	25	50	50	50	50	50	50	75	75	75	75	75	75	100	100	100	100	100	100	150	150	150	150	150	150
Phenylalanine	-0.0004	0.0086	0.0077	0.0017	0	0	0.7639	0.80505	0.7938	0.82415	1.00995	0.87465	1.71605	1.6818	1.6889	1.6467	1.63235	1.7296	2.5807	2.51425	2.25495	2.51925	2.30345	2.4732	3.31225	2.8839	3.003	3.00995	3.0731	2.95975	4.51955	4.5298	4.3009	5.15515	4.72855	5.27055
Tyrosine	0	0	0	0	0	0	0.59185	0.62365	0.66055	0.66195	0.76535	0.7266	1.2633	1.2906	1.34605	1.30115	1.27055	1.34955	2.1144	1.9992	1.8371	2.0602	1.91325	1.849	2.65345	2.28015	2.4654	2.44135	2.59845	2.41305	4.1219	3.94455	3.99075	4.86475	4.41905	4.915
Tryptophan	0.00599167	0.00124167	-0.00110833	-0.00115833	-0.00170833	-0.00325833	0.192792	0.224992	0.213442	0.233342	0.263492	0.229242	0.443342	0.466742	0.472742	0.453342	0.447342	0.458692	0.722442	0.660892	0.629292	0.698342	0.685792	0.657142	0.897442	0.850742	0.838042	0.820492	0.885092	0.873592	1.38279	1.27634	1.25364	1.45034	1.42089	1.45394
Alanine	-0.00299167	0.00130833	0.000708333	0.00615833	0	0.000658333	4.94486	5.57126	5.56516	5.66466	6.33531	5.82541	11.0028	11.0159	11.6857	11.1807	10.8768	11.7071	17.3918	17.1137	16.1681	17.4436	16.1597	16.4973	21.7732	20.6039	20.9159	20.7924	20.6571	21.0837	30.224	28.0314	28.9154	31.6227	32.1727	32.7006
Methionine	0	0	0.00893333	0.0157333	0.0106333	0.0137833	0.375733	0.428483	0.457183	0.485833	0.511183	0.525183	0.869233	0.810283	0.925183	0.868533	0.845083	0.887383	1.30548	1.22868	1.17363	1.30578	1.20213	1.27483	1.65073	1.48243	1.60293	1.60983	1.49028	1.59503	2.24163	2.31983	2.14878	2.60933	2.53303	2.62423
Glycine	0	0	0	0	0	0	0.5571	0.54195	0.55125	0.53135	0.5339	0.49425	0.80785	0.8072	0.8533	0.84455	0.8619	1.01425	1.4555	1.4293	1.3044	1.5757	1.5625	1.63735	2.05465	1.86645	2.0303	2.1864	2.21095	2.10415	3.1077	2.87275	2.78405	3.27665	3.3236	3.424
Valine	0.0111583	0.000908333	-0.00209167	-0.00179167	0	-0.00274167	0.942458	1.03391	1.07281	1.07436	1.17771	1.09996	2.02516	1.96136	2.07461	1.93746	1.91416	2.05286	2.86786	2.87586	2.74806	2.75631	2.65721	2.64461	3.44676	3.13471	3.45026	3.29261	3.36511	3.30791	4.98156	4.91626	4.67316	5.57486	5.37256	5.67211
Leucine	0.0539333	0.0169333	0	0	0	-0.00351667	1.09613	1.28428	1.21138	1.34223	1.51863	1.22278	2.26858	2.47343	2.46078	2.42673	2.41423	2.37283	3.74998	3.66763	3.47123	3.51258	3.37828	3.40448	4.70133	4.18608	4.60488	4.59683	4.32823	4.67193	7.46018	6.81383	6.21743	8.66908	7.55508	8.52193
Isoluecine	0	0	0	0	0	0	1.4132	1.4398	1.37935	1.5318	1.6261	1.5174	2.42885	2.46795	2.5384	2.44045	2.3984	2.59645	3.6812	3.70845	3.3061	3.5196	3.27315	3.29485	4.4761	4.0821	4.3175	4.1774	4.21545	4.30795	6.3086	6.33385	6.3202	7.6081	6.86575	7.1466
Glutamine	0	0	0	0	0	0	0.7142	0.7568	0.75555	0.90875	1.045	0.8909	1.73845	1.6097	1.6977	1.72665	1.53505	1.6377	2.7494	2.70715	2.74185	3.1367	3.1225	3.09205	4.41035	4.00165	4.35285	4.4249	4.34535	4.51325	7.13285	6.08495	6.90275	7.76895	7.5989	8.1544
Asparagine	0	0	0	0	0	0	0.1633	0.1597	0.22845	0.1965	0.19595	0.19625	0.4285	0.45685	0.41815	0.42445	0.30945	0.4184	0.91195	1.0877	1.17975	1.4422	1.26895	1.506	2.05415	1.82075	1.97175	2.21085	2.072	2.0988	3.38065	3.08625	3.4923	4.0416	3.4473	4.76425
Ornithine	0	0	0	0	0	0	0.18395	0.2068	0.21865	0.1915	0.22995	0.22365	0.4006	0.4005	0.4387	0.37525	0.4088	0.4266	0.66915	0.7189	0.68065	0.8299	0.79805	0.8314	1.1289	1.04875	1.1148	1.1048	1.1028	1.1338	1.63045	1.54185	1.578	1.77265	1.76455	1.8505
Lysine	0.000816667	0.00196667	-0.00178333	0.000816667	-0.00393333	0.00211667	0.901467	1.02107	0.967967	1.01187	1.13727	1.01102	1.98447	1.85277	2.04492	1.93192	1.76412	1.98357	2.97442	3.34402	3.14787	3.20682	3.14677	3.25202	4.30242	3.92107	4.41482	3.86942	4.11947	3.95257	5.93247	5.66022	5.73022	6.87972	6.26457	6.63907
Arginine	0	0	0	0	0	0	0.9521	1.0532	1.09045	1.11475	1.26495	1.07895	2.12165	2.115	2.30775	2.04785	2.1233	2.2019	3.1641	3.027	2.73805	2.8928	2.74045	2.72975	3.5558	3.16025	3.30605	3.39955	3.33355	3.2277	4.8732	4.75815	4.4462	5.14585	4.9786	5.42505
Serine	0	0	0	0	0	0	0.4471	0.4969	0.48815	0.51695	0.55045	0.59175	1.2334	1.2052	1.18915	1.23225	1.12555	1.0718	1.5775	1.4158	1.3625	1.43285	1.3629	1.3355	1.69835	1.57745	1.6324	1.7736	1.48335	1.58625	2.1264	2.15195	2.24095	2.65925	2.48555	2.5235
Proline	0.0037	0	0.00265	0	0	0	0.21325	0.2428	0.2672	0.2433	0.2944	0.27905	0.5503	0.52945	0.5452	0.5306	0.47485	0.59185	0.98295	1.0417	1.0462	1.37955	1.3374	1.3862	1.98545	1.9048	2.1563	2.19745	2.22315	2.1143	3.5897	3.2021	3.46855	4.60975	4.13405	4.68875
Glutamic acid	0.0021	0.00445	0.0024	-0.0014	-0.00465	-0.0029	1.4687	1.7182	1.70795	1.72675	1.9068	1.76705	3.4269	3.44025	3.587	3.35365	3.3582	3.49165	5.44575	5.3191	4.8697	5.3189	5.13805	5.13365	6.9166	6.41175	6.81095	7.0056	7.04065	7.04895	10.0029	9.5551	10.3331	12.0242	11.468	12.2546
Aspartic acid	0	0	0	0	0	0	0.2501	0.22525	0.233	0.3298	0.31635	0.2993	0.49475	0.5135	0.52175	0.4991	0.5918	0.5288	0.77405	0.6961	0.69675	0.6016	0.5292	0.72585	0.81875	0.69875	0.72045	0.71635	0.7188	0.7006	1.13725	0.9714	1.00505	1.24115	0.9537	1.1868
Total AAs	0.0517583	0.00535833	0.00215833	0	0	0	16.2546	17.9275	17.9587	18.6719	20.79	18.9505	35.3933	35.2964	36.9838	35.4018	34.5242	36.7108	55.3926	54.8448	51.6232	55.9402	52.848	53.9865	72.1969	66.2718	70.0615	69.9817	69.6231	70.0423	104.705	98.5242	100.341	117.563	112.046	119.805
	nmol	nmol	nmol	nmol	nmol	nmol	nmol	nmol	nmol	nmol	nmol	nmol	nmol	nmol	nmol	nmol	nmol	nmol	nmol	nmol	nmol	nmol	nmol	nmol	nmol	nmol	nmol	nmol	nmol	nmol	nmol	nmol	nmol	nmol	nmol	nmol

## Sheet: Fig 1. Intraassay of FAs 
	1	2	3	4	5	6	7	8	9	10	11	12
C14:0	6.08011	6.60546	6.21021	6.61364	6.64501	7.11509	4.81566	5.12505	5.28033	5.2117	4.69014	3.98035			mean of 12 intra assays	SD	CV	%
C15:0	32.9473	35.5257	29.8367	33.0499	33.4462	32.4109	28.1474	30.2125	29.964	30.435	28.826	24.9329		C14:0	5.69773	0.9751	0.171138	17.1138
C16:0	19.547	21.7229	19.0555	19.789	21.1728	21.1382	15.5105	15.6763	15.2045	15.9155	14.1452	12.6877		C15:0	30.8112	2.84543	0.0923506	9.23506
C17:0	39.1708	40.5346	33.6363	38.6152	39.6375	37.8254	32.3636	34.7782	33.6402	35.7467	34.2233	29.0615		C16:0	17.6304	3.09958	0.175808	17.5808
C18:0	27.3125	30.3373	27.7174	29.2646	28.3086	26.1941	21.6887	23.4245	23.2531	25.3892	22.3792	19.4987		C17:0	35.7694	3.44589	0.0963363	9.63363
C19:0	4.77211	5.27028	4.18859	4.988	5.21456	5.48058	3.98226	4.37397	4.41928	4.55352	4.52405	3.49783		C18:0	25.3973	3.35298	0.132021	13.2021
C20:0	3.44162	3.65128	3.13149	3.70449	3.5456	3.64044	2.74076	2.87144	2.81338	3.09865	2.92939	2.3119		C19:0	4.60542	0.575208	0.124898	12.4898
C21:0	2.49272	2.49223	2.16836	2.50973	2.67531	2.50882	1.88529	2.27151	2.30724	2.29343	2.19963	1.98376		C20:0	3.1567	0.442383	0.140141	14.0141
C22:0	2.02711	2.04047	1.73558	2.12165	2.07065	1.90716	1.62994	1.74845	1.72394	1.79184	1.6442	1.45539		C21:0	2.31567	0.233528	0.100847	10.0847
C23:0	0.481568	0.530399	0.38074	0.500304	0.530532	0.524875	0.365246	0.411956	0.41409	0.456808	0.462829	0.386856		C22:0	1.8247	0.207778	0.11387	11.387
C24:0	0.561269	0.62483	0.508532	0.598615	0.563935	0.515996	0.507287	0.462626	0.524684	0.577023	0.481178	0.366385		C23:0	0.45385	0.0609172	0.134223	13.4223
C25:0	0.24723	0.285957	0.265979	0.279498	0.292317	0.282845	0.228277	0.249949	0.243711	0.253833	0.257479	0.215095		C24:0	0.524363	0.0691204	0.131818	13.1818
C26:0	0.278556	0.288804	0.255291	0.285734	0.279849	0.272669	0.255709	0.26504	0.24553	0.298692	0.249975	0.199803		C25:0	0.258514	0.0237911	0.09203	9.203
C27:0	0.13775	0.161287	0.119984	0.144935	0.162862	0.137571	0.126595	0.115793	0.125659	0.159575	0.157487	0.141139		C26:0	0.264638	0.0263357	0.0995158	9.95158
C28:0	0	0	0	0	0	0	0	0	0	0	0	0		C27:0	0.140886	0.0166895	0.118461	11.8461
C29:0	0.0106048	0	0.0122771	0.0149341	0	0	0	0	0.00952669	0	0.0123836	0.0155056		C14:1	1.97245	0.379995	0.192651	19.2651
C30:0	0	0	0	0	0.00832568	0	0	0	0	0.00361541	0	0		C15:1	1.761	0.226865	0.128827	12.8827
C14:1	1.9362	2.21963	2.03522	2.13848	2.49563	2.42282	1.73061	1.96482	2.14221	2.00042	1.32968	1.2537		C16:1	17.247	2.68257	0.155538	15.5538
C15:1	1.86754	2.01333	1.55645	1.77461	2.06192	1.96021	1.63576	1.80424	1.79754	1.84066	1.56325	1.2565		C17:1	35.9672	3.90709	0.108629	10.8629
C16:1	20.1507	20.4317	16.9667	19.6885	19.6933	19.1794	15.5195	15.7857	15.9668	17.2321	14.7403	11.6093		C18:1	138.558	23.672	0.170846	17.0846
C17:1	38.552	41.0535	33.9868	37.3189	41.1335	40.6157	32.4599	36.6286	33.7697	33.8561	33.5884	28.6434		C19:1	18.9153	2.65348	0.140282	14.0282
C18:1	157.097	168.073	137.963	157.271	164.273	168.815	118.036	124.75	121.684	128.449	117.434	98.8458		C20:1	5.52062	0.757451	0.137204	13.7204
C19:1	20.279	22.1769	17.8052	21.0923	21.8924	22.6489	16.2098	18.3854	17.222	17.5931	17.4266	14.2521		C21:1	0.748464	0.12437	0.166167	16.6167
C20:1	6.08444	6.76357	5.30577	6.01942	6.45893	6.04309	4.89878	4.98303	4.83363	5.28045	5.38887	4.18751		C22:1	1.13526	0.254937	0.224563	22.4563
C21:1	0.839764	0.963924	0.70987	0.79768	0.890336	0.888561	0.597865	0.628966	0.653341	0.71608	0.694033	0.601146		C23:1	0.402686	0.0488072	0.121204	12.1204
C22:1	1.42683	1.23308	0.91829	1.68707	1.42049	1.08807	0.983282	1.02877	1.09923	0.903315	0.935471	0.899188		C24:1	0.354976	0.0493108	0.138913	13.8913
C23:1	0.471301	0.451307	0.381357	0.456169	0.392414	0.453884	0.377032	0.374853	0.343186	0.407606	0.410092	0.313034		C25:1	0.0458023	0.0104668	0.228521	22.8521
C24:1	0.40817	0.390958	0.326787	0.431235	0.386703	0.379075	0.310305	0.337282	0.342989	0.376042	0.314738	0.255426		C26:1	0.0472285	0.011278	0.238796	23.8796
C25:1	0.043444	0.0488573	0.0374327	0.0697188	0.0447522	0.040038	0.0438644	0.0281579	0.0512228	0.0416864	0.0577518	0.0427013		C18:3	8.86802	1.04112	0.117401	11.7401
C26:1	0.0536074	0.0699019	0.0378852	0.0534024	0.0512685	0.0509175	0.0444935	0.0515001	0.0354496	0.0468281	0.047158	0.0243294		C18:2	42.1824	5.7487	0.136282	13.6282
C27:1	0	0	0.00163078	0	0	0	0	0.00505233	0	0	0	0		C20:5	17.9296	1.78309	0.0994499	9.94499
C28:1	0	0	0	0	0	0	0	0.0845459	0	0	0	0		C20:4	13.1636	1.58902	0.120713	12.0713
C29:1	0	0.00355248	0	0	0	0	0.00334066	0	0	0	0	0		C20:3	11.6841	1.45472	0.124504	12.4504
C18:3	9.83956	10.324	7.91521	9.57526	10.0044	9.97783	8.07969	8.40474	8.49429	8.67493	8.06817	7.05819		C22:6	0.233148	0.0246911	0.105903	10.5903
C18:2	46.7627	49.3837	40.0869	47.6265	48.511	48.7317	37.3413	39.5807	38.0521	40.1016	38.0958	31.9151		C24:6	6.13489	0.744245	0.121313	12.1313
C20:5	19.7525	20.4036	16.3294	19.4833	19.8581	18.9276	16.4467	17.5715	17.0381	18.0252	16.7553	14.5635		C24:5	0.222395	0.0328196	0.147573	14.7573
C20:4	14.4623	15.5259	12.0332	14.4507	14.9214	14.2224	12.2922	12.9438	12.4202	12.9726	11.6803	10.0386		C24:4	0.0700635	0.0296673	0.423435	42.3435
C20:3	12.7037	13.4673	10.9872	12.8556	13.4429	12.9305	10.8084	11.3461	11.04	11.6378	10.4093	8.5808		total FA	452.041	60.8044	0.134511	13.4511
C22:6	0.239858	0.25785	0.204737	0.219394	0.248757	0.27485	0.1993	0.263897	0.218886	0.234903	0.229818	0.205523
C22:5	0	0	0	0	0	0.0225955	0	0.0116189	0	0	0.00832034	0
C22:4	0	0	0.0153874	0	0	0	0.0121979	0	0	0.0398913	0.0218219	0
C24:6	7.12199	7.16432	5.62682	7.04962	6.8926	6.05131	5.6946	5.78605	5.63536	5.92126	5.8374	4.83735
C24:5	0.287394	0.245836	0.223047	0.232983	0.26931	0.200929	0.2186	0.187129	0.229536	0.188825	0.199117	0.186038
C24:4	0.0710459	0.0812592	0.0395258	0.098757	0.0827889	0.10491	0.0400607	0.124731	0.0466602	0.0736374	0.0404119	0.0369744
total FA	499.959	532.818	440.716	502.871	519.979	515.985	398.231	425.049	413.286	432.799	402.459	340.341

## Sheet: Fig 1. Intraassay of AAs
	1	2	3	4	5	6	7	8	9	10	11	12			mean	SD	CV (%)
Phenylalanine	28.1718	27.3865	28.2622	25.2718	23.1155	22.2042	20.9705	20.4178	23.4245	22.1815	21.1012	19.8082		Phenylalanine	23.5263	3.03904	12.9176
Tyrosine	18.731	18.1903	18.491	16.4963	15.2793	15.1647	14.151	14.041	15.4837	14.5993	14.116	13.0913		Tyrosine	15.6529	1.9063	12.1785
Tryptophan	9.36883	9.39417	11.6058	10.5532	9.31383	9.95583	12.0078	13.2282	12.4108	7.3645	9.6795	8.24983		Tryptophan	10.261	1.74984	17.0533
Alanine	167.616	171.187	175.274	161.261	152.371	145.71	134.597	135.416	146.108	142.239	132.985	127.697		Alanine	149.372	16.1142	10.788
Methionine	15.291	14.8817	15.223	13.2397	12.543	12.1003	10.9443	10.3943	12.4393	11.789	11.487	10.9233		Methionine	12.6047	1.71436	13.601
Glycine	20.826	29.5863	20.3173	19.442	17.6733	16.9333	17.9547	17.5053	17.6323	17.45	16.4073	15.8577		Glycine	18.9655	3.66244	19.3111
Valine	34.0327	32.3987	33.9563	28.0533	27.5003	26.1337	23.5577	23.3237	27.564	25.334	24.49	22.993		Valine	27.4448	4.01753	14.6386
Leucine	52.1	51.67	52.4623	47.429	45.2993	43.279	39.2327	37.962	43.5313	41.517	40.4853	39.688		Leucine	44.5547	5.24699	11.7765
Isoleucine	19.4975	17.9922	17.8935	16.6925	15.5108	15.1455	13.6948	13.6788	15.6472	14.9555	14.2585	13.5395		Isoleucine	15.7089	1.93584	12.3233
Glutamine	18.7743	20.3177	20.8823	19.506	17.2553	17.0083	16.3063	15.167	15.751	16.7837	14.602	14.5733		Glutamine	17.2439	2.1731	12.6021
Asparagine	6.22767	6.17067	6.15167	5.79	4.497	4.986	4.402	4.34567	4.37367	4.73033	4.59633	4.077		Asparagine	5.029	0.816691	16.2396
Ornithine	12.2017	12.8823	13.1927	12.5777	11.6387	10.9937	10.3283	10.414	10.6747	10.7657	10.034	10.0633		Ornithine	11.3139	1.13919	10.069
Lysine	36.1203	35.2637	36.8353	31.6307	30.4433	29.4983	27.282	26.7373	29.657	28.2743	27.968	27.6913		Lysine	30.6168	3.58044	11.6944
Arginine	39.0813	39.7713	40.3337	38.1327	34.0063	33.7157	31.2083	30.9927	33.8587	33.737	32.8443	29.921		Arginine	34.8002	3.61335	10.3831
Serine	20.3917	20.8643	22.0007	19.7773	18.7073	18.4377	18.8023	18.4683	19.517	18.02	17.8343	17.072		Serine	19.1578	1.40613	7.33977
Proline	8.72567	8.779	9.12267	8.33567	8.06867	7.403	6.81833	7.031	7.41533	7.24733	6.948	6.11		Proline	7.66706	0.927353	12.0953
Glutamic acid	56.8442	56.3962	60.1642	51.8392	51.3612	49.9148	43.9142	43.6392	50.0788	49.2382	43.9598	41.2878		Glutamic acid	49.8865	5.92852	11.884
Aspartic acid	10.2813	9.70833	10.5203	9.067	8.39567	8.43867	8.179	7.80467	8.87933	8.66233	8.16067	7.86067		Aspartic acid	8.82983	0.905854	10.259

## Sheet: Fig 3. PLs of mdt-15 RNAi worms
m/z	RT	scanmode	metabolite name	metlin link	HT115_1	HT115_2	HT115_3	HT115_4	HT115_5	HT115_6	MDT-15_1	MDT-15_2	MDT-15_3	MDT-15_4	MDT-15_5	MDT-15_6
1449.98	6.0719	Negative	CL1(72:7)	http://metlin.scripps.edu/metabo_list.php?mass_min=1450.98467&mass_max=1450.99337	0	0.108707	0.0617987	0	0	0	3.29692	1.61997	2.867	2.78489	4.40549	2.37154	Note CL1: [M-H]1- CL2: [M-2H]2-
1465.92	5.9376	Negative	CL1(74:13)	http://metlin.scripps.edu/metabo_list.php?mass_min=1466.92163&mass_max=1466.93042	0.117804	0.217981	0.173443	0.0743565	0	0	3.43099	6.011	3.34352	3.94841	5.19364	1.77054
1473.98	6.0113	Negative	CL1(74:9)	http://metlin.scripps.edu/metabo_list.php?mass_min=1474.98411&mass_max=1474.99295	1.31155	0.675362	1.04494	1.12522	2.15683	1.67229	9.42601	9.06104	8.98057	7.94933	8.36691	6.27471
1495.97	5.9391	Negative	CL1(76:12)	http://metlin.scripps.edu/metabo_list.php?mass_min=1496.9699&mass_max=1496.97887	11.6236	11.0846	9.06303	9.77016	9.61958	14.0025	20.4553	10.7272	18.9752	12.9909	13.3191	11.8656
1491.93	5.9021	Negative	CL1(76:14)	http://metlin.scripps.edu/metabo_list.php?mass_min=1492.93771&mass_max=1492.94667	2.12562	2.86628	1.2312	1.36518	2.16136	2.42061	10.3438	9.89524	12.0403	11.2571	8.94026	8.59338
1521.98	5.9024	Negative	CL1(78:13)	http://metlin.scripps.edu/metabo_list.php?mass_min=1522.98339&mass_max=1522.99252	45.6467	44.4293	30.3277	40.8673	48.3432	54.7263	27.7991	20.7971	22.629	22.5365	17.8458	17.4685
1517.95	5.8808	Negative	CL1(78:15)	http://metlin.scripps.edu/metabo_list.php?mass_min=1518.95338&mass_max=1518.96249	13.8636	12.7729	11.2808	11.3387	13.2305	13.871	19.5935	16.9676	18.2578	16.7311	12.9809	11.617
1543.97	5.8288	Negative	CL1(80:16)	http://metlin.scripps.edu/metabo_list.php?mass_min=1544.96852&mass_max=1544.97778	38.6819	45.301	29.1843	36.6257	41.5863	46.1057	11.4843	13.5133	12.9124	9.07196	11.4516	7.47672
718.488	6.115	Negative	CL2(71:6)	http://metlin.scripps.edu/metabo_list.php?mass_min=719.49411&mass_max=719.49842	0.111132	0.042158	0.0545848	0.0409088	0.0942965	0.08276	1.19872	0.937766	1.20933	1.37021	1.29788	1.24104
717.48	6.1072	Negative	CL2(71:7)	http://metlin.scripps.edu/metabo_list.php?mass_min=718.48599&mass_max=718.4903	0.0519655	0.0963518	0.0785223	0.0526446	0.0274341	0.0404449	1.86963	1.16773	1.57121	1.03899	1.08444	0.837538
716.473	6.0793	Negative	CL2(71:8)	http://metlin.scripps.edu/metabo_list.php?mass_min=717.47819&mass_max=717.48249	0.144071	0.125042	0.0816922	0.090133	0.180719	0.309938	1.06804	1.3076	1.33779	0.716296	0.91991	0.677344
715.465	6.0617	Negative	CL2(71:9)	http://metlin.scripps.edu/metabo_list.php?mass_min=716.47021&mass_max=716.4745	0.7059	0.618668	0.345999	0.54226	0.791939	0.789647	1.16394	1.32386	0.496288	0.888902	0.63739	0.573769
721.464	6.0085	Negative	CL2(72:10)	http://metlin.scripps.edu/metabo_list.php?mass_min=722.47007&mass_max=722.4744	0.081972	0.0894198	0.0592158	0.0753398	0	0.159343	1.78492	0.933951	1.20937	1.75953	1.59947	1.53323
722.473	6.0364	Negative	CL2(72:9)	http://metlin.scripps.edu/metabo_list.php?mass_min=723.47842&mass_max=723.48276	0.108111	0.0553561	0.051078	0.0694278	0.0614771	0.183794	2.0849	2.50073	1.93394	0.991792	1.93343	1.27455
728.472	6.0283	Negative	CL2(73:10)	http://metlin.scripps.edu/metabo_list.php?mass_min=729.47808&mass_max=729.48245	0.348316	0.447239	0.26456	0.255983	0.361961	0.365249	2.42648	0.97651	1.80226	1.75169	1.96899	1.91873
727.464	6.0084	Negative	CL2(73:11)	http://metlin.scripps.edu/metabo_list.php?mass_min=728.47005&mass_max=728.47441	0.147692	0.154458	0.185881	0.203705	0.20473	0.130596	1.26528	1.20972	1.14281	1.07671	0.67642	0.590674
726.456	6.0083	Negative	CL2(73:12)	http://metlin.scripps.edu/metabo_list.php?mass_min=727.46209&mass_max=727.46645	0.135287	0.231432	0.131341	0.112342	0.145033	0.12541	0.786811	0.739864	0.464746	0.290729	0.409445	0.254484
732.504	6.1148	Negative	CL2(73:6)	http://metlin.scripps.edu/metabo_list.php?mass_min=733.50968&mass_max=733.51408	0.204324	0.233557	0.211601	0.248754	0.266585	0.366672	2.27655	1.23186	1.91778	0.66483	1.53856	1.1043
729.48	6.0359	Negative	CL2(73:9)	http://metlin.scripps.edu/metabo_list.php?mass_min=730.48601&mass_max=730.49039	0.335965	0.59371	0.267372	0.313922	0.640174	0.6096	2.91263	1.70523	2.43436	2.36345	2.26891	1.99328
735.48	5.9907	Negative	CL2(74:10)	http://metlin.scripps.edu/metabo_list.php?mass_min=736.48591&mass_max=736.49032	1.69198	1.85987	1.07832	0.955242	0.654044	0.842106	4.71563	6.57467	5.66897	5.76454	5.72784	4.56541
734.473	5.9745	Negative	CL2(74:11)	http://metlin.scripps.edu/metabo_list.php?mass_min=735.47834&mass_max=735.48275	0.970675	1.45899	0.849135	0.702245	1.01	1.25289	6.47667	5.71678	4.66707	3.90066	4.39335	3.66771
733.465	5.9582	Negative	CL2(74:12)	http://metlin.scripps.edu/metabo_list.php?mass_min=734.47031&mass_max=734.47471	0.350745	0.864175	0.565583	0.564227	0.511782	0.878871	5.40183	3.03047	4.30747	4.5093	3.81023	3.58718
731.449	5.9377	Negative	CL2(74:14)	http://metlin.scripps.edu/metabo_list.php?mass_min=732.45449&mass_max=732.45888	0.105066	0.126964	0.0879167	0.0630744	0.0544836	0.0354761	1.84669	1.35069	0.838325	1.10216	1.18658	0.895284
740.519	6.099	Negative	CL2(74:5)	http://metlin.scripps.edu/metabo_list.php?mass_min=741.52496&mass_max=741.5294	0.813316	0.979364	0.720215	0.70619	0.99529	1.10306	1.94968	1.63796	1.47129	1.47509	1.45258	1.24148
738.504	6.0565	Negative	CL2(74:7)	http://metlin.scripps.edu/metabo_list.php?mass_min=739.5093&mass_max=739.51373	0.885232	1.34673	0.79872	0.601115	0.902587	1.28698	3.20469	3.40868	1.90274	2.85818	2.844	2.37906
736.488	6.0084	Negative	CL2(74:9)	http://metlin.scripps.edu/metabo_list.php?mass_min=737.49391&mass_max=737.49832	1.24615	1.4101	1.03542	1.39307	1.09108	1.60101	6.23745	5.30963	5.2396	4.85687	5.57873	2.47905
742.488	5.9922	Negative	CL2(75:10)	http://metlin.scripps.edu/metabo_list.php?mass_min=743.49406&mass_max=743.49852	1.20443	1.46897	0.940626	1.12306	0.678628	1.46328	3.77841	3.50321	3.35256	2.44577	2.82385	1.52132
741.48	5.9797	Negative	CL2(75:11)	http://metlin.scripps.edu/metabo_list.php?mass_min=742.48603&mass_max=742.49048	1.02765	1.07693	1.0555	0.858676	0.758508	1.40992	3.06526	1.90849	2.36102	1.3861	1.77766	1.22714
740.473	5.9626	Negative	CL2(75:12)	http://metlin.scripps.edu/metabo_list.php?mass_min=741.47835&mass_max=741.4828	0.692001	0.694777	0.63497	0.518947	0.980896	0.700839	2.25129	1.89262	2.08903	1.47246	1.99872	1.43328
739.465	5.9702	Negative	CL2(75:13)	http://metlin.scripps.edu/metabo_list.php?mass_min=740.47015&mass_max=740.47458	0.272465	0.321694	0.411781	0.402288	0.397344	0.37173	1.35564	1.22253	0.862819	0.752469	0.899738	0.815
744.504	6.0289	Negative	CL2(75:8)	http://metlin.scripps.edu/metabo_list.php?mass_min=745.50919&mass_max=745.51366	0.717053	0.662037	0.259972	0.140848	0.485993	0.929685	1.26911	0.568257	0.480597	0.143976	0.923382	0.784048
748.488	5.9555	Negative	CL2(76:11)	http://metlin.scripps.edu/metabo_list.php?mass_min=749.49346&mass_max=749.49795	12.156	14.8888	10.2506	11.2188	12.689	14.4863	11.3428	9.64851	8.80434	6.87514	8.66331	6.22403
747.48	5.9433	Negative	CL2(76:12)	http://metlin.scripps.edu/metabo_list.php?mass_min=748.48601&mass_max=748.4905	11.6524	14.8064	10.1934	10.5564	11.6975	14.1373	14.4616	12.6763	11.4481	9.62843	8.97287	8.0312
746.472	5.9376	Negative	CL2(76:13)	http://metlin.scripps.edu/metabo_list.php?mass_min=747.47802&mass_max=747.4825	6.24667	7.65231	4.98673	5.59948	2.7393	7.86013	14.8793	10.2962	9.54363	6.71943	10.1879	7.77615
745.465	5.9196	Negative	CL2(76:14)	http://metlin.scripps.edu/metabo_list.php?mass_min=746.47041&mass_max=746.47489	2.93474	3.66475	2.45056	2.00071	3.33898	0.626931	8.46266	8.42749	6.79078	4.89303	6.59008	5.41042
744.457	5.9095	Negative	CL2(76:15)	http://metlin.scripps.edu/metabo_list.php?mass_min=745.46247&mass_max=745.46694	0.946382	0.789676	0.676477	0.485736	0.763027	1.10128	4.39233	3.69211	3.67426	2.47105	3.08863	2.76484
750.503	5.9886	Negative	CL2(76:9)	http://metlin.scripps.edu/metabo_list.php?mass_min=751.50866&mass_max=751.51317	2.45144	1.88931	2.3954	2.95731	2.99933	1.25904	4.95555	3.45312	3.54104	3.1598	3.27237	2.77766
756.504	5.9848	Negative	CL2(77:10)	http://metlin.scripps.edu/metabo_list.php?mass_min=757.50926&mass_max=757.5138	1.31443	1.51877	1.10003	0.889445	1.03244	0.633417	1.29045	1.25743	0.676197	0.406286	0.2715	0.505965
755.496	5.9772	Negative	CL2(77:11)	http://metlin.scripps.edu/metabo_list.php?mass_min=756.5015&mass_max=756.50603	0.723813	1.83063	1.14655	1.6208	0.601864	1.42667	1.68017	0.806918	1.01106	0.888813	1.3866	0.956875
754.488	5.9441	Negative	CL2(77:12)	http://metlin.scripps.edu/metabo_list.php?mass_min=755.49359&mass_max=755.49812	2.33936	2.77271	1.76925	1.48762	2.08938	1.72187	1.89632	1.48708	1.8085	0.867851	1.45695	1.23191
753.48	5.9392	Negative	CL2(77:13)	http://metlin.scripps.edu/metabo_list.php?mass_min=754.48566&mass_max=754.49018	1.89985	2.25538	1.58163	1.94635	2.24758	2.45098	2.39191	1.46038	1.77835	1.27154	1.54194	1.15596
759.48	5.8904	Negative	CL2(78:14)	http://metlin.scripps.edu/metabo_list.php?mass_min=760.48539&mass_max=760.48995	37.7898	48.0392	33.4909	35.1373	39.6941	41.5127	17.8044	14.1411	12.5188	9.98919	11.6137	10.6195
758.472	5.8956	Negative	CL2(78:15)	http://metlin.scripps.edu/metabo_list.php?mass_min=759.47771&mass_max=759.48226	13.1017	16.6908	12.3887	12.0396	14.3293	14.7797	12.752	10.2012	9.71992	7.08469	8.58751	7.01486
757.464	5.881	Negative	CL2(78:16)	http://metlin.scripps.edu/metabo_list.php?mass_min=758.46979&mass_max=758.47434	3.64893	4.47269	3.33007	3.22677	3.78416	3.60291	6.2815	5.38672	4.58436	3.68483	3.30641	3.7214
768.503	5.9489	Negative	CL2(79:12)	http://metlin.scripps.edu/metabo_list.php?mass_min=769.50885&mass_max=769.51346	1.72299	2.09294	0.827161	1.0576	1.35877	1.6628	0.933265	0.407922	0.436824	0.256075	0.472524	0.451712
767.496	5.9311	Negative	CL2(79:13)	http://metlin.scripps.edu/metabo_list.php?mass_min=768.50121&mass_max=768.50581	1.75835	2.20868	1.72017	1.91817	2.42228	1.98205	0.732654	0.761182	0.5646	0.228955	0.821882	0.606556
766.488	5.8944	Negative	CL2(79:14)	http://metlin.scripps.edu/metabo_list.php?mass_min=767.49339&mass_max=767.49799	1.54776	1.9068	1.51912	1.45458	1.06207	1.51235	0.708798	0.551711	0.532843	0.315319	0.392181	0.154746
771.48	5.8365	Negative	CL2(80:16)	http://metlin.scripps.edu/metabo_list.php?mass_min=772.48535&mass_max=772.48998	35.3498	47.059	31.7282	35.0719	39.2819	39.6063	9.35401	7.68964	7.12699	5.17619	7.07007	6.14776
770.472	5.8066	Negative	CL2(80:17)	http://metlin.scripps.edu/metabo_list.php?mass_min=771.47768&mass_max=771.4823	3.71259	5.14654	3.16005	3.96519	3.70588	4.39268	2.13467	1.61848	1.52083	1.06302	1.48295	1.27652
921.492	7.4669	Negative	DLCL1(36:5)	http://metlin.scripps.edu/metabo_list.php?mass_min=922.49667&mass_max=922.5022	0	0.407231	0.285634	0	0	0	19.6608	11.2082	11.2538	10.0493	10.5448	7.28934
951.538	7.4488	Negative	DLCL1(38:4)	http://metlin.scripps.edu/metabo_list.php?mass_min=952.54342&mass_max=952.54913	0.342397	0	0	0.252286	0	0.534472	37.4454	35.8231	33.054	24.3639	21.4497	19.3722
949.523	7.4484	Negative	DLCL1(38:5)	http://metlin.scripps.edu/metabo_list.php?mass_min=950.52767&mass_max=950.53337	0.270596	5.28898	1.38625	0.771816	4.87352	9.15798	63.887	46.7712	42.0727	33.1071	39.3875	20.7998
947.507	7.4322	Negative	DLCL1(38:6)	http://metlin.scripps.edu/metabo_list.php?mass_min=948.51196&mass_max=948.51765	0.308031	4.69693	3.29058	1.38347	4.92379	10.5091	57.9564	36.9866	37.9312	30.8697	33.6109	23.8308
945.491	7.4312	Negative	DLCL1(38:7)	http://metlin.scripps.edu/metabo_list.php?mass_min=946.49602&mass_max=946.5017	0	1.4022	0.448795	0.920697	0.783399	0.733298	35.3898	24.9846	23.1643	13.7809	21.9264	13.2204
975.539	7.4131	Negative	DLCL1(40:6)	http://metlin.scripps.edu/metabo_list.php?mass_min=976.54369&mass_max=976.54955	0	2.65119	1.04181	1.99984	1.70938	4.50929	36.7171	27.0666	28.2284	17.9565	23.1758	15.4159
973.522	7.4128	Negative	DLCL1(40:7)	http://metlin.scripps.edu/metabo_list.php?mass_min=974.52713&mass_max=974.53297	2.22639	8.39067	6.51976	4.89463	9.00313	17.6186	56.2858	35.1783	44.3766	33.8426	34.836	22.1047
971.506	7.4128	Negative	DLCL1(40:8)	http://metlin.scripps.edu/metabo_list.php?mass_min=972.51137&mass_max=972.5172	2.01952	7.10821	4.55995	5.31938	9.56095	17.5585	34.9705	25.1994	28.3982	18.2095	22.2821	19.9029
436.242	7.583	Negative	DLCL2(32:1)	http://metlin.scripps.edu/metabo_list.php?mass_min=437.24813&mass_max=437.25075	85.0017	121.474	98.5516	7.41168	8.8889	90.9035	0.67407	0.664519	1.38187	6.54216	4.15991	0.854074
443.249	7.5379	Negative	DLCL2(33:1)	http://metlin.scripps.edu/metabo_list.php?mass_min=444.25589&mass_max=444.25855	2.88032	4.03672	3.23423	4.77894	5.9057	4.23983	5.67181	4.15137	3.69552	2.77116	3.11151	1.82183
456.257	7.5201	Negative	DLCL2(35:2)	http://metlin.scripps.edu/metabo_list.php?mass_min=457.2637&mass_max=457.26643	9.41178	11.1748	8.38385	0.251076	11.9378	9.33049	7.52175	5.34334	5.8774	4.09978	5.02582	3.93592
454.242	7.5027	Negative	DLCL2(35:4)	http://metlin.scripps.edu/metabo_list.php?mass_min=455.24813&mass_max=455.25086	0.872456	0.931189	0.422319	0.42657	0.346595	1.08769	3.58924	2.88901	2.90266	1.8541	2.6635	1.66756
461.25	7.4677	Negative	DLCL2(36:4)	http://metlin.scripps.edu/metabo_list.php?mass_min=462.25625&mass_max=462.25901	0.432975	1.01302	0.348662	0.651545	0.576576	1.8016	13.8519	8.82329	8.89046	6.77037	8.64631	6.75163
460.242	7.4669	Negative	DLCL2(36:5)	http://metlin.scripps.edu/metabo_list.php?mass_min=461.24836&mass_max=461.25112	3.47158	5.32969	0.489721	0.495585	0.741843	2.272	9.71415	6.59112	7.96051	4.90265	6.94243	3.96737
459.234	7.4669	Negative	DLCL2(36:6)	http://metlin.scripps.edu/metabo_list.php?mass_min=460.2404&mass_max=460.24316	3.68699	2.26807	2.68431	1.65884	3.22121	3.03562	3.88185	3.1906	3.57895	2.38208	2.76912	1.47718
470.273	7.4937	Negative	DLCL2(37:2)	http://metlin.scripps.edu/metabo_list.php?mass_min=471.27917&mass_max=471.28199	0.979529	1.49374	1.11255	11.2384	12.9304	1.67114	2.08778	1.25709	1.43965	1.04386	1.45609	0.929602
468.257	7.4669	Negative	DLCL2(37:4)	http://metlin.scripps.edu/metabo_list.php?mass_min=469.26348&mass_max=469.26629	1.51237	1.95861	1.2323	0.409264	0.808063	1.3491	4.65285	3.86256	4.8219	3.16775	4.06907	3.38875
475.265	7.432	Negative	DLCL2(38:4)	http://metlin.scripps.edu/metabo_list.php?mass_min=476.27139&mass_max=476.27424	113.189	165.106	104.743	4.57043	5.52447	105.991	4.31315	1.58399	2.35778	10.9689	1.77455	9.05948
474.257	7.4484	Negative	DLCL2(38:5)	http://metlin.scripps.edu/metabo_list.php?mass_min=475.26354&mass_max=475.26639	467.252	673.974	2.24154	1.63347	3.14205	6.41683	30.2054	1.75262	1.50599	16.5821	18.7114	12.8594
473.249	7.4321	Negative	DLCL2(38:6)	http://metlin.scripps.edu/metabo_list.php?mass_min=474.25582&mass_max=474.25866	27.2142	4.80373	3.65183	3.74071	4.37306	7.94321	25.9915	16.1594	0.921365	13.7509	0.869657	9.59646
472.242	7.4322	Negative	DLCL2(38:7)	http://metlin.scripps.edu/metabo_list.php?mass_min=473.24821&mass_max=473.25105	117.659	0.969794	0.941462	0.73349	0.947278	2.14529	17.5445	12.4153	12.3639	9.70668	9.70566	7.29907
471.234	7.4318	Negative	DLCL2(38:8)	http://metlin.scripps.edu/metabo_list.php?mass_min=472.24013&mass_max=472.24296	0.0642552	0.844771	0.308422	1.71258	6.82128	1.46121	4.42095	3.21713	3.21741	2.94076	2.73383	2.31138
487.265	7.4143	Negative	DLCL2(40:6)	http://metlin.scripps.edu/metabo_list.php?mass_min=488.27155&mass_max=488.27448	0.707992	2.88426	1.43479	0.848353	1.23203	3.93107	18.0878	13.1049	14.3542	9.17172	10.7856	8.49571
486.257	7.414	Negative	DLCL2(40:7)	http://metlin.scripps.edu/metabo_list.php?mass_min=487.26367&mass_max=487.26659	2.52512	8.06116	5.44213	4.0729	6.31344	10.9801	26.8279	18.9329	20.592	16.326	17.6664	13.6246
485.249	7.414	Negative	DLCL2(40:8)	http://metlin.scripps.edu/metabo_list.php?mass_min=486.25575&mass_max=486.25866	0.21894	6.09006	3.93876	4.10466	7.06741	9.68451	16.7544	10.8871	12.8829	9.23184	12.3034	9.49047
437.268	8.9505	Negative	LPA(18:0)	http://metlin.scripps.edu/metabo_list.php?mass_min=438.27416&mass_max=438.27678	0.518292	0.434565	0.428742	4.02623	0.395499	0.546182	8.67362	5.66913	5.79254	5.50789	5.2666	4.57171
465.299	8.9144	Negative	LPA(20:0)	http://metlin.scripps.edu/metabo_list.php?mass_min=466.3053&mass_max=466.30809	0.0533852	0.196063	0.282143	0.565085	0.431026	0.26824	1.63119	1.08142	1.48383	1.04876	1.0452	0.911505
482.324	9.7582	Positive	LPC(15:0)	http://metlin.scripps.edu/metabo_list.php?mass_min=481.31486&mass_max=481.31776	25.3144	35.485	26.5321	48.2097	57.4344	41.3282	48.6439	34.1566	40.6424	52.6925	57.9535	40.7903
496.34	9.7035	Positive	LPC(16:0)	http://metlin.scripps.edu/metabo_list.php?mass_min=495.3307&mass_max=495.33368	14.1421	20.1245	15.9338	29.146	34.5457	23.0804	39.4967	30.509	33.7927	44.7976	48.0806	31.3641
494.324	9.7035	Positive	LPC(16:1)	http://metlin.scripps.edu/metabo_list.php?mass_min=493.31509&mass_max=493.31805	7.58742	13.9024	11.4316	20.8804	27.8289	18.7683	46.2291	13.9135	29.6906	32.6928	37.9579	39.1459
492.309	9.7053	Positive	LPC(16:2)	http://metlin.scripps.edu/metabo_list.php?mass_min=491.2994&mass_max=491.30235	0.505678	1.2623	0.897866	1.63543	2.32835	1.88148	12.3055	3.57044	8.301	8.28401	9.60085	11.1407
510.356	9.6696	Positive	LPC(17:0)	http://metlin.scripps.edu/metabo_list.php?mass_min=509.3464&mass_max=509.34946	16.1332	23.9075	18.3495	32.2401	38.7671	25.0895	101.901	76.6399	89.0323	101.065	112.907	82.6068
508.34	9.6829	Positive	LPC(17:1)	http://metlin.scripps.edu/metabo_list.php?mass_min=507.33086&mass_max=507.33391	55.4976	85.584	66.8291	126.534	150.171	102.099	207.583	113.48	169.898	169.988	212.323	173.505
506.325	9.6684	Positive	LPC(17:2)	http://metlin.scripps.edu/metabo_list.php?mass_min=505.3153&mass_max=505.31834	0.6908	1.57042	1.21863	2.34992	3.20037	1.89365	1.02974	0.317149	0.814158	0.685428	1.08812	0.861446
524.371	9.6213	Positive	LPC(18:0)	http://metlin.scripps.edu/metabo_list.php?mass_min=523.36197&mass_max=523.36511	7.49737	11.3093	9.01596	15.3664	19.1179	12.3871	299.662	230.82	267.854	301.569	316.259	221.496
522.356	9.6213	Positive	LPC(18:1)	http://metlin.scripps.edu/metabo_list.php?mass_min=521.34658&mass_max=521.34971	68.1458	127.497	103.894	178.707	236.96	159.398	165.52	80.8472	121.104	134.25	156.839	121.791
520.34	9.6213	Positive	LPC(18:2)	http://metlin.scripps.edu/metabo_list.php?mass_min=519.33093&mass_max=519.33405	67.0772	166.898	126.146	230.528	312.383	202.537	28.3665	9.69039	19.1746	19.3261	25.7294	21.1637
518.324	9.6339	Positive	LPC(18:3)	http://metlin.scripps.edu/metabo_list.php?mass_min=517.31512&mass_max=517.31823	15.1346	35.5779	26.8974	50.6167	66.2288	49.6092	36.0279	9.0325	24.1481	23.1578	32.5532	29.8209
516.309	9.6517	Positive	LPC(18:4)	http://metlin.scripps.edu/metabo_list.php?mass_min=515.29973&mass_max=515.30283	1.92154	5.81315	4.23575	6.45555	9.53118	8.59411	13.2173	3.06666	9.11694	8.33825	10.7738	12.9681
514.293	9.6607	Positive	LPC(18:5)	http://metlin.scripps.edu/metabo_list.php?mass_min=513.28393&mass_max=513.28701	0.129241	0.294093	0.249292	0.463285	0.70155	0.495447	0.534837	0.259633	0.369556	0.4946	0.488732	0.647869
538.387	9.5982	Positive	LPC(19:0)	http://metlin.scripps.edu/metabo_list.php?mass_min=537.37753&mass_max=537.38076	0.612133	0.737384	0.66113	1.36191	1.48862	0.852327	11.6064	8.54863	10.0173	10.5432	12.5765	8.71441
536.371	9.6118	Positive	LPC(19:1)	http://metlin.scripps.edu/metabo_list.php?mass_min=535.36206&mass_max=535.36528	32.2948	46.1332	37.5923	70.4636	84.8697	54.6598	117.53	73.0093	101.595	97.9893	125.338	97.0526
534.356	9.5934	Positive	LPC(19:2)	http://metlin.scripps.edu/metabo_list.php?mass_min=533.34655&mass_max=533.34976	0.335797	0.685717	0.533139	1.13867	1.40004	0.945613	0.516881	0.226891	0.431123	0.46609	0.6068	0.434089
528.309	9.5982	Positive	LPC(19:5)	http://metlin.scripps.edu/metabo_list.php?mass_min=527.29981&mass_max=527.30298	0.104587	0.261878	0.246505	0.413529	0.782814	0.446312	0.0684914	0.0503133	0.103949	0.0898952	0.0951507	0.0660959
552.402	9.5625	Positive	LPC(20:0)	http://metlin.scripps.edu/metabo_list.php?mass_min=551.39303&mass_max=551.39635	0.53262	0.777799	0.587657	1.04163	1.2159	0.804756	11.8906	9.1764	10.3231	11.4361	12.486	8.58045
550.387	9.5625	Positive	LPC(20:1)	http://metlin.scripps.edu/metabo_list.php?mass_min=549.37751&mass_max=549.38081	1.12383	1.95989	1.55022	2.90767	3.64992	2.25666	2.22004	1.28854	1.71812	1.87974	2.21482	1.61273
548.371	9.5625	Positive	LPC(20:2)	http://metlin.scripps.edu/metabo_list.php?mass_min=547.36206&mass_max=547.36535	3.1181	6.66391	4.74072	9.18444	11.9168	6.98477	0.711936	0.343758	0.498787	0.580392	0.813489	0.649833
546.355	9.5625	Positive	LPC(20:3)	http://metlin.scripps.edu/metabo_list.php?mass_min=545.34601&mass_max=545.34929	17.9472	42.7401	34.8912	57.7937	80.7222	53.7796	15.1137	4.82844	7.62952	7.47167	28.8216	10.1688
544.34	9.5625	Positive	LPC(20:4)	http://metlin.scripps.edu/metabo_list.php?mass_min=543.33023&mass_max=543.3335	35.0179	86.2564	68.2336	117.158	166.15	107.412	31.0221	7.39923	18.2297	15.1303	30.7145	23.9662
542.325	9.5625	Positive	LPC(20:5)	http://metlin.scripps.edu/metabo_list.php?mass_min=541.31508&mass_max=541.31834	93.8043	235.007	174.487	331.288	454.443	302.066	47.1624	12.9524	33.8377	33.9289	47.1508	40.0606
566.418	9.5268	Positive	LPC(21:0)	http://metlin.scripps.edu/metabo_list.php?mass_min=565.40873&mass_max=565.41212	0.100243	0.121142	0.10287	0.201269	0.289809	0.164218	0.81665	0.608051	0.663788	0.63341	0.733406	0.579038
564.403	9.5625	Positive	LPC(21:1)	http://metlin.scripps.edu/metabo_list.php?mass_min=563.39313&mass_max=563.39652	0.252196	0.295679	0.249749	0.493397	0.536471	0.391796	0.420954	0.383375	0.480232	0.416882	0.500201	0.43517
580.434	9.509	Positive	LPC(22:0)	http://metlin.scripps.edu/metabo_list.php?mass_min=579.42447&mass_max=579.42795	0.333112	0.430329	0.342477	0.44395	0.556994	0.394838	0.770918	0.508063	0.539718	0.69287	0.729068	0.432075
440.277	8.7415	Positive	LPE(15:0)	http://metlin.scripps.edu/metabo_list.php?mass_min=439.26817&mass_max=439.27081	13.5955	22.3843	14.6862	24.3823	31.5522	23.484	63.388	51.3415	52.1766	61.6851	65.6404	38.7012
438.262	8.7517	Positive	LPE(15:1)	http://metlin.scripps.edu/metabo_list.php?mass_min=437.25265&mass_max=437.25528	1.8232	2.35927	1.98157	1.96626	2.30062	2.55343	3.80515	2.8598	3.3556	3.36464	3.68635	3.33677
454.293	8.7057	Positive	LPE(16:0)	http://metlin.scripps.edu/metabo_list.php?mass_min=453.28378&mass_max=453.2865	30.7512	40.4854	31.7761	67.4784	79.236	46.0303	182.684	153.525	153.222	167.991	176.24	121.103
452.277	8.6167	Positive	LPE(16:1)	http://metlin.scripps.edu/metabo_list.php?mass_min=451.26791&mass_max=451.27062	2.74056	10.0952	6.78138	7.93481	13.3776	11.7965	33.3655	14.7172	19.7813	27.586	29.6815	40.8768
468.309	8.6701	Positive	LPE(17:0)	http://metlin.scripps.edu/metabo_list.php?mass_min=467.29958&mass_max=467.30239	48.5905	65.67	49.2408	96.5679	119.615	64.1165	178.929	149.096	153.987	172.485	195.769	118.63
466.293	8.6163	Positive	LPE(17:1)	http://metlin.scripps.edu/metabo_list.php?mass_min=465.28371&mass_max=465.2865	21.0598	65.7804	38.4189	52.5253	73.658	64.9267	96.0759	40.0181	64.9628	79.2794	96.6072	116.074
482.324	8.6344	Positive	LPE(18:0)	http://metlin.scripps.edu/metabo_list.php?mass_min=481.31475&mass_max=481.31765	42.3961	51.7294	40.3077	77.2025	93.7225	53.6447	831.714	722.776	717.088	824.502	870.124	564.831
480.308	8.5632	Positive	LPE(18:1)	http://metlin.scripps.edu/metabo_list.php?mass_min=479.2992&mass_max=479.30208	55.4444	158.388	57.7027	92.5526	135.945	96.7364	49.7514	55.8309	40.6304	76.3747	61.3879	86.3598
478.293	8.5452	Positive	LPE(18:2)	http://metlin.scripps.edu/metabo_list.php?mass_min=477.28353&mass_max=477.2864	28.9127	120.366	52.7731	90.5174	135.529	100.289	12.0541	10.6113	9.07156	15.3249	13.7649	21.0734
474.262	8.5631	Positive	LPE(18:4)	http://metlin.scripps.edu/metabo_list.php?mass_min=473.25238&mass_max=473.25523	0.266356	1.07341	0.748417	1.45167	0.197951	2.16816	4.80794	1.91081	2.914	4.19862	5.21122	7.73061
496.34	8.5988	Positive	LPE(19:0)	http://metlin.scripps.edu/metabo_list.php?mass_min=495.33024&mass_max=495.33322	4.0582	4.92296	3.64226	6.03457	7.59453	4.38544	25.1588	21.7283	21.1316	25.4105	26.3789	17.3376
494.324	8.5872	Positive	LPE(19:1)	http://metlin.scripps.edu/metabo_list.php?mass_min=493.31462&mass_max=493.31759	9.34855	19.4199	10.4197	17.9294	23.287	16.4211	16.8097	12.8759	13.5044	20.5386	20.8927	20.5263
510.355	8.5631	Positive	LPE(20:0)	http://metlin.scripps.edu/metabo_list.php?mass_min=509.34608&mass_max=509.34915	5.00217	6.39411	4.90893	6.89472	9.35663	5.86993	34.4255	30.8732	30.3334	33.1184	36.0042	24.2953
504.308	8.465	Positive	LPE(20:3)	http://metlin.scripps.edu/metabo_list.php?mass_min=503.29904&mass_max=503.30207	3.91231	17.3734	6.19291	9.86745	17.1215	11.9209	2.57072	3.74638	2.26221	5.5177	4.17162	8.35098
502.292	8.4834	Positive	LPE(20:4)	http://metlin.scripps.edu/metabo_list.php?mass_min=501.28319&mass_max=501.2862	4.91519	28.6895	11.7814	19.9317	35.6623	23.1725	12.1043	13.3546	9.26387	17.2878	16.4054	28.8369
500.277	8.4569	Positive	LPE(20:5)	http://metlin.scripps.edu/metabo_list.php?mass_min=499.26765&mass_max=499.27066	11.7999	89.141	44.0877	72.2393	119.389	95.4977	51.1605	35.3306	34.4724	52.4227	58.7965	87.2309
538.387	8.5095	Positive	LPE(22:0)	http://metlin.scripps.edu/metabo_list.php?mass_min=537.3775&mass_max=537.38073	2.49671	3.16632	2.23518	2.8615	4.13589	2.44164	1.89398	1.34511	1.54752	2.05127	2.31039	1.39751
497.289	7.324	Negative	LPG(17:0)	http://metlin.scripps.edu/metabo_list.php?mass_min=498.29521&mass_max=498.29819	0.0570477	0.184586	0.0717035	0.528675	0.129237	0.143657	0.305241	0.174094	0.225483	0.42413	0.295749	0.292562
495.273	7.3245	Negative	LPG(17:1)	http://metlin.scripps.edu/metabo_list.php?mass_min=496.27964&mass_max=496.28261	0.108042	0.287601	0.11385	0.563136	0.708121	0.438665	2.2213	0.835467	1.4958	1.47124	1.98607	1.86159
511.304	7.2895	Negative	LPG(18:0)	http://metlin.scripps.edu/metabo_list.php?mass_min=512.31064&mass_max=512.31371	0.0590214	8.59002	5.82712	7.08049	11.5536	11.1719	10.0087	1.72793	5.94916	5.7471	8.00142	7.09252
509.289	7.3065	Negative	LPG(18:1)	http://metlin.scripps.edu/metabo_list.php?mass_min=510.29485&mass_max=510.29791	0.335636	0.94241	0.63401	2.50933	3.20456	1.07039	2.56108	0.681156	1.4464	3.61983	4.49396	1.83353
523.304	7.2887	Negative	LPG(19:1)	http://metlin.scripps.edu/metabo_list.php?mass_min=524.31059&mass_max=524.31373	0.0242761	0.0104284	0.0767085	0.141472	0.435964	0.158667	0.508859	0.175717	0.38902	0.493302	0.657928	0.43548
571.289	8.2869	Negative	LPI(16:0)	http://metlin.scripps.edu/metabo_list.php?mass_min=572.29551&mass_max=572.29894	0.231313	2.89887	0.351915	0.51795	0.421414	0.426516	4.10704	3.47167	3.52823	2.21377	3.43136	1.85501
585.305	8.2525	Negative	LPI(17:0)	http://metlin.scripps.edu/metabo_list.php?mass_min=586.31111&mass_max=586.31462	0.412988	0.42387	0.474533	0.696834	0.608676	0.602742	8.24178	6.25773	6.8809	4.16147	7.18897	3.69147
583.289	8.2361	Negative	LPI(17:1)	http://metlin.scripps.edu/metabo_list.php?mass_min=584.29555&mass_max=584.29905	0.0817243	0.161768	0.144509	0.176315	0.205935	0.165763	4.43567	2.00493	3.32224	1.9481	2.90712	3.25475
599.321	8.2171	Negative	LPI(18:0)	http://metlin.scripps.edu/metabo_list.php?mass_min=600.32693&mass_max=600.33053	5.27131	6.35216	6.23504	8.50217	7.8807	9.72632	108.627	90.4299	99.2845	74.3185	99.8332	49.0886
597.305	8.217	Negative	LPI(18:1)	http://metlin.scripps.edu/metabo_list.php?mass_min=598.31129&mass_max=598.31487	1.43489	2.44119	2.30599	3.20157	3.53767	3.9116	9.4132	4.43239	6.93887	4.91326	6.44661	5.16993
613.336	8.2166	Negative	LPI(19:0)	http://metlin.scripps.edu/metabo_list.php?mass_min=614.34206&mass_max=614.34574	10.8436	0.0628593	15.5096	21.9992	22.2234	19.1471	1.81162	1.47995	1.68345	0.687014	1.8661	0.82028
611.321	8.2167	Negative	LPI(19:1)	http://metlin.scripps.edu/metabo_list.php?mass_min=612.32653&mass_max=612.3302	0.558458	0.69777	0.567996	0.976607	0.886792	1.04129	2.63326	1.76438	2.36722	1.57347	2.07017	1.50715
627.352	8.1722	Negative	LPI(20:0)	http://metlin.scripps.edu/metabo_list.php?mass_min=628.35808&mass_max=628.36184	11.1123	11.5328	7.83852	8.07252	11.921	11.6186	1.08016	0.744499	0.938416	0.556238	0.838113	0.339063
452.313	8.5809	Positive	LPE(O-17:0)	http://metlin.scripps.edu/metabo_list.php?mass_min=451.30427&mass_max=451.30698	2.03351	0.357415	0.360559	1.8348	2.26221	0.670755	0.762331	0.44557	0.596828	0.750446	1.3604	0.342593
466.329	8.5452	Positive	LPE(O-18:0)	http://metlin.scripps.edu/metabo_list.php?mass_min=465.32007&mass_max=465.32287	24.7674	34.8185	31.4032	81.6747	102.945	37.7223	162.37	133.039	145.094	149.244	195.772	82.4783
468.237	8.5748	Negative	LPS(14:0)	http://metlin.scripps.edu/metabo_list.php?mass_min=469.24364&mass_max=469.24645	10.2744	23.1413	10.1488	10.7348	15.0196	14.5031	21.0465	13.4734	13.2417	15.1941	19.713	14.1431
510.284	8.5035	Negative	LPS(17:0)	http://metlin.scripps.edu/metabo_list.php?mass_min=511.29038&mass_max=511.29344	1.85717	2.37173	1.75372	3.77756	4.09306	2.45469	2.71912	2.11016	2.59948	3.11082	4.09075	2.86985
524.3	8.4833	Negative	LPS(18:0)	http://metlin.scripps.edu/metabo_list.php?mass_min=525.3061&mass_max=525.30925	4.83637	5.57928	4.618	10.3678	12.0462	7.00557	29.3947	21.9547	25.0078	29.8951	31.0291	22.097
518.253	8.4499	Negative	LPS(18:3)	http://metlin.scripps.edu/metabo_list.php?mass_min=519.25895&mass_max=519.26206	0	0.790886	0.426713	1.88914	1.97555	1.92827	4.66009	0.50279	1.85817	1.9967	3.1319	4.47422
552.331	8.4133	Negative	LPS(20:0)	http://metlin.scripps.edu/metabo_list.php?mass_min=553.33749&mass_max=553.3408	0.689979	0.708553	0.453153	1.53435	1.52321	0.917373	4.6615	2.96062	3.25477	3.49547	3.58753	2.50606
546.284	8.3605	Negative	LPS(20:3)	http://metlin.scripps.edu/metabo_list.php?mass_min=547.29028&mass_max=547.29356	0.217003	5.73011	3.8093	10.7996	15.5007	7.61795	5.03333	0.22727	1.95003	2.59561	4.57024	4.31224
544.269	8.3605	Negative	LPS(20:4)	http://metlin.scripps.edu/metabo_list.php?mass_min=545.27475&mass_max=545.27801	0.333847	9.11318	6.37457	19.9778	26.6426	13.9853	8.87732	0.653313	4.53508	5.30635	7.55086	7.97903
542.253	8.3692	Negative	LPS(20:5)	http://metlin.scripps.edu/metabo_list.php?mass_min=543.25908&mass_max=543.26233	2.41477	25.9177	15.6552	58.6639	74.8828	40.6206	17.1246	0.990705	7.07015	12.4135	17.1716	16.8594
1173.74	6.9319	Negative	MLCL1(53:5)	http://metlin.scripps.edu/metabo_list.php?mass_min=1174.74066&mass_max=1174.7477	0	0	0	0	0	0	10.5934	8.67753	6.99976	6.83705	6.26693	4.58975
1171.72	6.9319	Negative	MLCL1(53:6)	http://metlin.scripps.edu/metabo_list.php?mass_min=1172.72547&mass_max=1172.7325	0	0	0	0	0	0	7.09389	6.96981	7.08943	2.80513	5.71515	4.14517
1185.74	6.9052	Negative	MLCL1(54:6)	http://metlin.scripps.edu/metabo_list.php?mass_min=1186.74173&mass_max=1186.74884	0.143329	0.335625	0.312888	0	0.232152	0	10.9929	5.99912	12.0591	12.0556	14.0774	7.66245
1183.72	6.8963	Negative	MLCL1(54:7)	http://metlin.scripps.edu/metabo_list.php?mass_min=1184.72563&mass_max=1184.73274	0	0	0	0.202247	0	0	10.6157	11.6612	12.6931	11.3175	6.64391	7.02438
1199.75	6.9051	Negative	MLCL1(55:6)	http://metlin.scripps.edu/metabo_list.php?mass_min=1200.75681&mass_max=1200.76401	0	0	0	0	0.487778	0	14.9803	12.6313	10.327	9.57063	11.6898	8.40344
1203.69	6.8428	Negative	MLCL1(56:11)	http://metlin.scripps.edu/metabo_list.php?mass_min=1204.69347&mass_max=1204.70069	0	0	0	0	0	0	10.6578	11.4345	5.7622	7.60808	10.0545	5.77623
1229.7	6.805	Negative	MLCL1(58:12)	http://metlin.scripps.edu/metabo_list.php?mass_min=1230.70836&mass_max=1230.71574	1.22105	2.37545	1.50727	1.4283	1.56087	1.84088	21.607	18.4991	16.5881	14.7502	14.6394	10.1904
1255.72	6.7626	Negative	MLCL1(60:13)	http://metlin.scripps.edu/metabo_list.php?mass_min=1256.72352&mass_max=1256.73106	1.69195	1.89255	1.31595	1.46838	1.82976	3.04597	6.63206	8.60115	3.762	5.40865	6.58425	2.82378
576.38	7.003	Negative	MLCL2(51:1)	http://metlin.scripps.edu/metabo_list.php?mass_min=577.38606&mass_max=577.38952	19.9618	28.7558	21.0395	13.1213	18.0321	25.6412	0.661288	0.532466	1.06198	0.556767	0.65368	0.463122
580.365	6.9496	Negative	MLCL2(52:4)	http://metlin.scripps.edu/metabo_list.php?mass_min=581.37087&mass_max=581.37435	0.118035	0.0386601	0.0575838	0.0739136	0	0.0378192	2.6485	2.4104	2.29962	2.18889	1.58089	1.11843
589.388	6.9675	Negative	MLCL2(53:2)	http://metlin.scripps.edu/metabo_list.php?mass_min=590.39421&mass_max=590.39775	0.0919576	0.0737268	0.0971793	0.0817974	0.208669	0.166119	1.9035	1.19994	1.2972	1.04745	1.29888	1.02383
588.381	6.9497	Negative	MLCL2(53:3)	http://metlin.scripps.edu/metabo_list.php?mass_min=589.38671&mass_max=589.39024	0.345513	0.338299	0.52748	0.423968	0.294624	0.560612	2.35808	1.88671	1.72697	1.48888	1.11036	1.19272
587.372	6.9319	Negative	MLCL2(53:4)	http://metlin.scripps.edu/metabo_list.php?mass_min=588.37845&mass_max=588.38198	1.8593	2.10932	0.210587	1.55256	2.75567	2.30536	6.23629	3.62141	0.782484	4.21053	4.58202	4.48434
585.357	6.9141	Negative	MLCL2(53:6)	http://metlin.scripps.edu/metabo_list.php?mass_min=586.36298&mass_max=586.36649	0.0606236	0.5482	0.0280791	0.0547308	0.136152	0.120649	6.06577	4.63609	5.10592	3.87928	4.05374	3.88931
584.349	6.9141	Negative	MLCL2(53:7)	http://metlin.scripps.edu/metabo_list.php?mass_min=585.35513&mass_max=585.35864	0.875604	0.84389	0.592494	1.18936	1.48356	0.865521	3.83126	2.69483	2.93204	2.07133	2.57427	2.31758
588.333	6.8607	Negative	MLCL2(54:10)	http://metlin.scripps.edu/metabo_list.php?mass_min=589.33938&mass_max=589.34291	0.186832	0.107956	6.99298	0.10803	0.232507	0.258478	2.64417	2.11458	1.78144	1.16563	1.48244	1.22368
596.396	6.9497	Negative	MLCL2(54:2)	http://metlin.scripps.edu/metabo_list.php?mass_min=597.40232&mass_max=597.4059	2.08405	2.21895	1.83307	1.9489	2.27095	2.01431	8.35409	5.99222	5.98552	5.26794	5.61465	4.09167
594.381	6.9141	Negative	MLCL2(54:4)	http://metlin.scripps.edu/metabo_list.php?mass_min=595.38666&mass_max=595.39023	0.209631	0.199453	0.0401536	0.0604074	0.200908	0	10.5747	8.45532	8.27051	7.40485	8.28643	5.59378
590.349	6.8785	Negative	MLCL2(54:8)	http://metlin.scripps.edu/metabo_list.php?mass_min=591.35529&mass_max=591.35883	0.249737	0.528351	0.957635	0.506825	0.220302	0.532469	9.27213	8.12045	7.61453	6.63542	7.33213	4.06512
589.341	6.8786	Negative	MLCL2(54:9)	http://metlin.scripps.edu/metabo_list.php?mass_min=590.34734&mass_max=590.35088	1.17739	1.22201	0.50419	0.932522	1.53516	0.488871	5.55677	4.79285	4.23484	4.30579	4.23956	3.04556
601.388	6.9141	Negative	MLCL2(55:4)	http://metlin.scripps.edu/metabo_list.php?mass_min=602.3944&mass_max=602.39801	0.79096	0.961482	0.631138	0.683111	0.7899	1.0578	1.74167	2.07751	1.19951	1.89358	0.737097	1.52425
600.381	6.914	Negative	MLCL2(55:5)	http://metlin.scripps.edu/metabo_list.php?mass_min=601.38654&mass_max=601.39014	1.76458	2.6949	0.808168	1.69579	2.3436	2.35688	9.15622	6.4918	7.42406	4.7509	6.27477	4.75053
599.373	6.8963	Negative	MLCL2(55:6)	http://metlin.scripps.edu/metabo_list.php?mass_min=600.37871&mass_max=600.3823	6.0344	7.46934	5.85058	5.07349	7.5146	6.58007	13.1456	10.6425	10.9671	8.27416	9.25973	7.9547
598.365	6.8785	Negative	MLCL2(55:7)	http://metlin.scripps.edu/metabo_list.php?mass_min=599.37088&mass_max=599.37447	7.02244	7.57727	6.75911	6.18718	9.07437	7.96468	10.5873	8.15959	8.90909	7.09486	6.1529	5.79183
597.357	6.8785	Negative	MLCL2(55:8)	http://metlin.scripps.edu/metabo_list.php?mass_min=598.36302&mass_max=598.36661	18.8096	21.0193	16.5296	17.4763	21.2895	21.2588	8.13695	5.56565	6.22075	4.5045	6.24585	4.18968
596.349	6.8785	Negative	MLCL2(55:9)	http://metlin.scripps.edu/metabo_list.php?mass_min=597.35505&mass_max=597.35863	9.13488	10.3744	9.82982	7.05747	10.1027	9.68522	3.37707	2.89604	3.2734	2.30694	2.19259	2.04836
602.349	6.843	Negative	MLCL2(56:10)	http://metlin.scripps.edu/metabo_list.php?mass_min=603.35509&mass_max=603.3587	0.879238	0.637687	0.469966	0.737102	0.702714	0.569867	24.341	19.4916	18.2288	16.3476	16.5445	12.7075
601.341	6.8429	Negative	MLCL2(56:11)	http://metlin.scripps.edu/metabo_list.php?mass_min=602.34738&mass_max=602.35099	0.254097	0.12394	0.141908	0.199945	0.285995	0.228047	10.7442	8.64565	9.00153	6.93716	7.48578	5.92287
600.333	6.825	Negative	MLCL2(56:12)	http://metlin.scripps.edu/metabo_list.php?mass_min=601.3393&mass_max=601.3429	0.281649	0.279927	0.159577	0.33083	0.405492	0.883747	3.13178	2.04955	2.17122	1.22392	1.93396	1.29422
607.388	6.8788	Negative	MLCL2(56:5)	http://metlin.scripps.edu/metabo_list.php?mass_min=608.39429&mass_max=608.39793	0.477711	0.568224	0.64713	0.506873	0.305496	0.67882	22.824	18.6921	21.0274	14.8266	17.8676	13.7826
606.381	6.8785	Negative	MLCL2(56:6)	http://metlin.scripps.edu/metabo_list.php?mass_min=607.38681&mass_max=607.39045	2.03774	1.63722	2.22677	1.81078	2.02355	1.42473	31.2893	24.3902	21.1974	21.0648	25.9441	16.816
605.373	6.8606	Negative	MLCL2(56:7)	http://metlin.scripps.edu/metabo_list.php?mass_min=606.37881&mass_max=606.38244	2.47472	1.10039	2.18877	1.44281	1.3032	1.68018	39.8646	30.9573	32.036	24.1221	27.6498	18.6497
604.365	6.8604	Negative	MLCL2(56:8)	http://metlin.scripps.edu/metabo_list.php?mass_min=605.37072&mass_max=605.37434	1.73234	2.89453	1.63633	2.57063	2.36629	2.4117	45.893	34.4942	36.3328	28.9083	31.8107	24.1964
603.357	6.8431	Negative	MLCL2(56:9)	http://metlin.scripps.edu/metabo_list.php?mass_min=604.36316&mass_max=604.36678	0.771771	1.93883	0.695529	1.47218	1.66453	2.04886	38.4493	32.9558	32.4852	25.443	26.6953	21.4715
613.388	6.8784	Negative	MLCL2(57:6)	http://metlin.scripps.edu/metabo_list.php?mass_min=614.39413&mass_max=614.39781	0.715142	0.659751	0.421902	0.409109	0.40891	0.854154	4.57414	3.61596	4.32834	2.49042	0.540924	1.80686
612.381	6.8696	Negative	MLCL2(57:7)	http://metlin.scripps.edu/metabo_list.php?mass_min=613.38659&mass_max=613.39027	0.699249	1.16465	0.545568	0.675864	0.863781	1.36453	7.36173	6.84243	5.54167	5.34041	5.83761	4.49933
611.373	6.8606	Negative	MLCL2(57:8)	http://metlin.scripps.edu/metabo_list.php?mass_min=612.37851&mass_max=612.38218	0.519739	0.607543	0.31775	0.367515	0.803756	3.78012	8.77705	8.08448	8.32616	6.92656	7.16005	6.39533
610.365	6.8605	Negative	MLCL2(57:9)	http://metlin.scripps.edu/metabo_list.php?mass_min=611.37064&mass_max=611.3743	0.907807	1.22755	0.573348	0.434316	1.09603	0.876753	7.73028	6.02127	7.86118	5.21799	6.26752	5.11773
616.365	6.8138	Negative	MLCL2(58:10)	http://metlin.scripps.edu/metabo_list.php?mass_min=617.37054&mass_max=617.37423	13.1585	17.5179	11.2034	14.7505	17.5773	17.352	65.144	52.5319	56.9242	44.1558	48.8906	37.4622
615.357	6.8074	Negative	MLCL2(58:11)	http://metlin.scripps.edu/metabo_list.php?mass_min=616.36263&mass_max=616.36632	5.50708	7.44597	5.20307	5.96316	7.17272	7.6719	46.3378	37.2027	36.2384	28.7445	33.7427	26.2184
614.349	6.8072	Negative	MLCL2(58:12)	http://metlin.scripps.edu/metabo_list.php?mass_min=615.35467&mass_max=615.35835	1.48501	2.1026	1.17544	1.60808	2.24061	2.10195	18.1689	16.125	15.8855	12.5551	13.3677	11.556
613.341	6.8379	Negative	MLCL2(58:13)	http://metlin.scripps.edu/metabo_list.php?mass_min=614.34692&mass_max=614.3506	0.628062	1.74602	2.20818	0.844594	0.335016	2.37837	1.60829	1.59001	1.82939	0.590146	1.31401	0.903603
618.381	6.8253	Negative	MLCL2(58:8)	http://metlin.scripps.edu/metabo_list.php?mass_min=619.3867&mass_max=619.39041	5.5014	7.89307	4.90394	6.1699	8.64121	7.48113	45.6546	34.3748	37.228	30.2487	31.5496	25.4854
617.373	6.8251	Negative	MLCL2(58:9)	http://metlin.scripps.edu/metabo_list.php?mass_min=618.37866&mass_max=618.38236	15.1266	19.1137	13.4198	15.7151	20.6586	21.1447	76.4031	62.3793	61.5613	50.2912	54.3844	43.0709
623.372	6.8073	Negative	MLCL2(59:10)	http://metlin.scripps.edu/metabo_list.php?mass_min=624.37836&mass_max=624.3821	0.434225	0.430266	0.415259	0.252657	0.668127	0.610949	1.39434	1.57582	0.998046	1.32616	1.17275	1.18477
622.365	6.7895	Negative	MLCL2(59:11)	http://metlin.scripps.edu/metabo_list.php?mass_min=623.37062&mass_max=623.37435	0.352948	0.608046	0.151041	0.412923	0.403662	0.535412	1.411	1.00096	1.08094	0.373114	1.30454	0.647353
625.388	6.8341	Negative	MLCL2(59:8)	http://metlin.scripps.edu/metabo_list.php?mass_min=626.39421&mass_max=626.39796	5.04669	5.78721	4.0149	0.280307	3.96317	0.590891	3.22477	2.22241	2.71117	1.8375	2.01929	1.90244
630.381	6.7895	Negative	MLCL2(60:10)	http://metlin.scripps.edu/metabo_list.php?mass_min=631.38661&mass_max=631.39039	16.9351	21.9193	14.6192	19.9911	23.3763	22.0548	34.0417	27.9348	27.4742	23.0453	22.2601	20.3143
629.373	6.7895	Negative	MLCL2(60:11)	http://metlin.scripps.edu/metabo_list.php?mass_min=630.37848&mass_max=630.38226	33.4736	39.8539	25.7749	37.7944	45.1848	44.786	44.7166	36.9777	40.1829	31.2245	37.4709	28.6885
628.364	6.7851	Negative	MLCL2(60:12)	http://metlin.scripps.edu/metabo_list.php?mass_min=629.37028&mass_max=629.37405	24.363	28.8931	18.0614	26.7976	30.5543	30.799	37.5022	31.4697	29.5033	25.5974	28.0773	21.2518
627.357	6.7716	Negative	MLCL2(60:13)	http://metlin.scripps.edu/metabo_list.php?mass_min=628.3626&mass_max=628.36637	1.17975	2.64351	1.50795	2.30046	2.52072	2.41723	7.07723	5.392	6.91051	5.01105	4.98246	4.35056
631.388	6.7895	Negative	MLCL2(60:9)	http://metlin.scripps.edu/metabo_list.php?mass_min=632.39418&mass_max=632.39797	2.3201	9.84717	2.67285	3.03956	3.78938	2.89549	10.3171	5.45859	9.27387	7.04546	9.4813	7.12997
605.419	8.2088	Negative	PA(29:0)	http://metlin.scripps.edu/metabo_list.php?mass_min=606.42541&mass_max=606.42904	0	0.15192	0	0.0969028	0.280706	0.166784	5.0175	4.2361	5.54511	6.17128	6.00605	6.7177
619.435	8.1909	Negative	PA(30:0)	http://metlin.scripps.edu/metabo_list.php?mass_min=620.44085&mass_max=620.44457	0.828373	1.58349	0.735342	0.95701	1.09495	0.733952	38.3723	28.8006	32.5143	29.7451	29.1361	25.8247
633.451	8.1808	Negative	PA(31:0)	http://metlin.scripps.edu/metabo_list.php?mass_min=634.45657&mass_max=634.46037	0.158136	0	0.429521	0.165901	0.921419	0.260953	34.7147	25.655	29.3507	25.1797	27.2472	22.5314
631.435	8.1628	Negative	PA(31:1)	http://metlin.scripps.edu/metabo_list.php?mass_min=632.44099&mass_max=632.44478	3.40354	3.6341	3.08556	2.04715	2.48753	4.37221	15.3157	10.5844	12.9624	25.1391	26.5257	10.7249
647.466	8.1639	Negative	PA(32:0)	http://metlin.scripps.edu/metabo_list.php?mass_min=648.47214&mass_max=648.47602	0.689609	1.32631	1.73982	2.57641	2.47709	2.3065	135.999	99.4926	114.143	93.6555	104.878	91.5059
645.451	8.1457	Negative	PA(32:1)	http://metlin.scripps.edu/metabo_list.php?mass_min=646.45687&mass_max=646.46074	1.9277	3.34707	3.27781	9.32853	11.0667	4.80486	87.7403	63.1497	73.0931	100.376	118.196	52.0253
643.435	8.1282	Negative	PA(32:2)	http://metlin.scripps.edu/metabo_list.php?mass_min=644.44108&mass_max=644.44494	3.76708	3.56996	2.68642	8.34808	7.92205	4.9426	4.49251	4.03651	4.69465	12.2532	13.3711	3.61745
661.482	8.146	Negative	PA(33:0)	http://metlin.scripps.edu/metabo_list.php?mass_min=662.48807&mass_max=662.49204	0.263795	1.87407	0.850206	0.592413	1.69161	0.69258	115.759	93.9892	102.528	95.7813	97.2832	80.8726
659.467	8.1272	Negative	PA(33:1)	http://metlin.scripps.edu/metabo_list.php?mass_min=660.47234&mass_max=660.4763	2.55415	3.13186	5.0446	12.5734	10.5294	5.67976	67.5541	49.0614	56.6113	88.787	97.2866	44.2133
657.451	8.1104	Negative	PA(33:2)	http://metlin.scripps.edu/metabo_list.php?mass_min=658.45679&mass_max=658.46074	2.68953	5.31743	4.3906	30.1112	38.8416	8.79404	12.6193	8.84631	9.97869	45.7037	44.7069	9.07923
675.498	8.1277	Negative	PA(34:0)	http://metlin.scripps.edu/metabo_list.php?mass_min=676.50354&mass_max=676.50759	0.199344	2.78982	2.81011	1.95264	1.94714	1.7177	186.483	151.634	168.693	150.019	152.524	119.624
673.482	8.1189	Negative	PA(34:1)	http://metlin.scripps.edu/metabo_list.php?mass_min=674.48787&mass_max=674.49191	5.92547	7.58842	7.55229	16.5263	22.4591	9.54106	161.74	115.403	138.421	175.667	193.498	104.66
671.467	8.1088	Negative	PA(34:2)	http://metlin.scripps.edu/metabo_list.php?mass_min=672.47239&mass_max=672.47642	5.53101	7.18737	6.4201	35.8829	49.2793	11.684	64.4819	45.9622	53.7571	118.103	137.878	42.4171
689.513	8.1272	Negative	PA(35:0)	http://metlin.scripps.edu/metabo_list.php?mass_min=690.51911&mass_max=690.52324	0.206191	8.57748	11.3458	6.36852	1.82353	9.00738	228.331	177.069	196.8	186.794	195.099	150.937
687.498	8.093	Negative	PA(35:1)	http://metlin.scripps.edu/metabo_list.php?mass_min=688.50351&mass_max=688.50763	7.92252	12.6223	10.9384	16.5881	22.6026	12.3352	177.497	133.439	151.699	191.662	211.162	117.63
685.482	8.0918	Negative	PA(35:2)	http://metlin.scripps.edu/metabo_list.php?mass_min=686.48815&mass_max=686.49227	11.5992	14.1176	14.023	59.9735	75.8635	19.525	51.0521	37.7195	42.3385	114.437	127.177	32.9222
683.467	8.0734	Negative	PA(35:3)	http://metlin.scripps.edu/metabo_list.php?mass_min=684.4723&mass_max=684.4764	8.4451	11.7021	9.52625	73.4937	83.7268	15.6611	8.4893	6.00116	7.41168	35.5679	41.5631	4.63664
703.529	8.0934	Negative	PA(36:0)	http://metlin.scripps.edu/metabo_list.php?mass_min=704.53492&mass_max=704.53914	0.208047	5.74	5.99056	4.6037	8.21313	6.0271	455.81	383.535	401.811	400.581	392.81	308.692
701.514	8.0751	Negative	PA(36:1)	http://metlin.scripps.edu/metabo_list.php?mass_min=702.51939&mass_max=702.5236	16.4141	19.9954	20.8638	13.1548	18.3533	26.9243	171.654	134.38	137.891	166.387	159.765	105.65
699.498	8.0661	Negative	PA(36:2)	http://metlin.scripps.edu/metabo_list.php?mass_min=700.50362&mass_max=700.50781	15.0648	19.3116	17.745	53.5617	77.4634	20.1203	44.4126	32.1679	34.3871	118.055	128.19	26.4766
697.482	8.0556	Negative	PA(36:3)	http://metlin.scripps.edu/metabo_list.php?mass_min=698.48784&mass_max=698.49203	8.40611	12.1618	11.4736	94.1026	125.949	18.4581	10.9822	5.65195	8.36298	51.0892	57.1603	4.86901
695.466	8.0397	Negative	PA(36:4)	http://metlin.scripps.edu/metabo_list.php?mass_min=696.47203&mass_max=696.4762	10.3016	6.09192	5.67314	87.5434	100.457	9.95597	6.08305	5.63418	4.96063	62.6768	65.251	4.71999
693.451	8.0384	Negative	PA(36:5)	http://metlin.scripps.edu/metabo_list.php?mass_min=694.45652&mass_max=694.46068	4.35308	6.73795	6.80452	96.7651	120.707	12.1707	4.61567	4.60067	4.0083	54.9847	54.1363	3.76013
715.529	8.0914	Negative	PA(37:1)	http://metlin.scripps.edu/metabo_list.php?mass_min=716.53468&mass_max=716.53898	1.01962	1.11269	1.1431	1.21242	1.44923	1.56984	40.7891	31.3041	34.54	50.1017	50.5015	26.7633
713.514	8.0733	Negative	PA(37:2)	http://metlin.scripps.edu/metabo_list.php?mass_min=714.5192&mass_max=714.52348	4.03039	4.46775	4.02368	19.0973	22.8491	6.03023	17.2554	10.8976	13.7594	54.3228	64.0251	4.77583
711.499	8.0572	Negative	PA(37:3)	http://metlin.scripps.edu/metabo_list.php?mass_min=712.50433&mass_max=712.5086	5.2514	7.84301	5.6973	36.3194	37.3558	6.79393	19.8665	23.7481	17.1588	9.12507	14.7465	23.6818
709.482	8.0378	Negative	PA(37:4)	http://metlin.scripps.edu/metabo_list.php?mass_min=710.48787&mass_max=710.49212	2.84127	3.08857	2.86539	34.2297	38.8902	5.80699	6.36358	3.69435	4.55514	37.5668	40.9889	2.27772
707.467	8.0211	Negative	PA(37:5)	http://metlin.scripps.edu/metabo_list.php?mass_min=708.47225&mass_max=708.4765	7.99206	8.28443	9.08888	98.4198	119.065	13.6122	11.944	6.43005	9.56399	80.3731	91.1335	8.97221
705.451	8.0199	Negative	PA(37:6)	http://metlin.scripps.edu/metabo_list.php?mass_min=706.45642&mass_max=706.46065	5.07599	6.15712	6.17861	124.159	150.368	10.4096	3.19971	1.40986	4.044	49.263	62.3659	3.14169
731.561	8.0751	Negative	PA(38:0)	http://metlin.scripps.edu/metabo_list.php?mass_min=732.56649&mass_max=732.57088	20.3946	22.8237	20.7997	15.7536	17.3081	19.3478	31.5808	27.6554	30.216	28.1818	25.6669	20.0814
729.545	8.0741	Negative	PA(38:1)	http://metlin.scripps.edu/metabo_list.php?mass_min=730.55072&mass_max=730.55509	0.8004	0.944042	0.5576	1.28513	0.819227	1.89787	10.7703	7.75739	7.67242	6.77774	8.54048	7.06461
723.498	8.02	Negative	PA(38:4)	http://metlin.scripps.edu/metabo_list.php?mass_min=724.50366&mass_max=724.508	2.85507	4.49567	3.5414	37.9471	44.0009	5.45049	8.64988	5.16942	7.04575	44.8698	50.7421	5.06643
721.482	8.0024	Negative	PA(38:5)	http://metlin.scripps.edu/metabo_list.php?mass_min=722.48791&mass_max=722.49224	26.5095	34.699	31.4243	161.068	199.58	37.1549	41.0031	27.8511	30.1434	176.737	182.554	26.3374
719.467	8.0021	Negative	PA(38:6)	http://metlin.scripps.edu/metabo_list.php?mass_min=720.4724&mass_max=720.47672	13.0562	20.7525	20.7805	393.2	484.889	31.9997	5.13722	4.16735	1.24972	73.6563	79.0158	2.10795
717.451	8.0024	Negative	PA(38:7)	http://metlin.scripps.edu/metabo_list.php?mass_min=718.4565&mass_max=718.46081	7.84887	11.6699	13.2633	348.118	409.837	20.8213	29.3321	20.7077	25.7451	14.3341	18.2058	15.0318
692.522	8.581	Positive	PC(29:0)	http://metlin.scripps.edu/metabo_list.php?mass_min=691.51202&mass_max=691.51618	23.7599	29.591	23.1965	22.6444	26.9619	31.4289	83.3996	68.1748	70.1129	64.4489	67.3016	58.5267
690.506	8.5899	Positive	PC(29:1)	http://metlin.scripps.edu/metabo_list.php?mass_min=689.49609&mass_max=689.50023	3.30638	3.37932	1.16785	3.29126	5.60719	3.57821	18.4713	14.8163	15.5259	1.8141	14.1077	13.8364
706.538	8.5631	Positive	PC(30:0)	http://metlin.scripps.edu/metabo_list.php?mass_min=705.52766&mass_max=705.5319	66.1759	82.3632	66.1123	65.0447	78.0311	89.3481	337.686	268.366	282.945	261.798	292.305	228.468
704.522	8.5452	Positive	PC(30:1)	http://metlin.scripps.edu/metabo_list.php?mass_min=703.5122&mass_max=703.51642	22.6274	26.2462	23.9423	21.3693	26.6069	31.2696	97.3898	78.4853	81.8028	70.1552	78.2434	64.8791
702.506	8.5274	Positive	PC(30:2)	http://metlin.scripps.edu/metabo_list.php?mass_min=701.49656&mass_max=701.50077	6.65609	7.60442	6.63074	6.26445	7.40693	9.27847	13.9583	11.6877	11.4166	9.59875	12.6706	9.07543
720.553	8.5297	Positive	PC(31:0)	http://metlin.scripps.edu/metabo_list.php?mass_min=719.5434&mass_max=719.54773	51.007	59.0632	47.8901	49.7386	60.5728	66.5101	181.248	138.722	149.335	138.224	158.402	124.349
718.538	8.5274	Positive	PC(31:1)	http://metlin.scripps.edu/metabo_list.php?mass_min=717.52789&mass_max=717.5322	86.0459	101.641	87.2227	81.8038	101.549	114.977	362.192	293.852	295.533	270.823	305.428	245.002
716.522	8.5096	Positive	PC(31:2)	http://metlin.scripps.edu/metabo_list.php?mass_min=715.51222&mass_max=715.51652	23.5996	25.6542	23.081	20.2254	26.9031	30.8223	62.7826	49.6939	51.5721	46.2717	55.023	41.407
714.506	8.5102	Positive	PC(31:3)	http://metlin.scripps.edu/metabo_list.php?mass_min=713.49653&mass_max=713.50082	2.80413	3.34642	2.74869	0.79022	0.783712	2.15995	17.1935	13.619	15.1859	19.4757	22.417	10.7614
734.569	8.5096	Positive	PC(32:0)	http://metlin.scripps.edu/metabo_list.php?mass_min=733.55908&mass_max=733.56349	77.4674	96.654	76.2228	76.4805	72.0397	98.4558	378.113	289.71	213.211	301.113	358.754	268.557
732.554	8.5096	Positive	PC(32:1)	http://metlin.scripps.edu/metabo_list.php?mass_min=731.54378&mass_max=731.54817	227.92	275.56	232.962	219.859	277.839	303.857	1058.24	837.965	906.671	765.318	937.88	726.293
730.538	8.4849	Positive	PC(32:2)	http://metlin.scripps.edu/metabo_list.php?mass_min=729.52824&mass_max=729.53262	143.172	173.861	147.959	137.929	179.943	191.981	124.007	98.5729	98.974	86.6627	106.719	83.5784
728.522	8.4671	Positive	PC(32:3)	http://metlin.scripps.edu/metabo_list.php?mass_min=727.51243&mass_max=727.5168	29.34	32.9106	27.9355	27.2168	35.094	38.5557	38.8579	30.9871	27.0104	27.9388	34.7258	24.706
726.507	8.4738	Positive	PC(32:4)	http://metlin.scripps.edu/metabo_list.php?mass_min=725.49717&mass_max=725.50153	5.03575	5.77864	5.16657	4.51728	6.26527	6.74647	13.8309	10.3346	10.7009	9.43241	10.8523	8.52069
724.491	8.4561	Positive	PC(32:5)	http://metlin.scripps.edu/metabo_list.php?mass_min=723.48144&mass_max=723.48578	2.15504	2.40134	2.04703	2.13509	2.96382	3.13555	2.1919	1.90214	2.03645	1.82553	2.20656	1.72521
748.585	8.4919	Positive	PC(33:0)	http://metlin.scripps.edu/metabo_list.php?mass_min=747.57453&mass_max=747.57902	38.2788	46.6457	35.2898	38.3958	47.954	50.405	388.625	305.306	329.715	321.245	374.058	281.496
746.569	8.4741	Positive	PC(33:1)	http://metlin.scripps.edu/metabo_list.php?mass_min=745.55914&mass_max=745.56362	258.559	313.37	266.055	252.806	329.49	338.935	775	614.703	637.665	592.228	698.331	526.899
744.553	8.4569	Positive	PC(33:2)	http://metlin.scripps.edu/metabo_list.php?mass_min=743.54342&mass_max=743.54789	481.232	562.751	456.638	447.937	591.938	618.478	406.716	316.922	318.042	302.864	364.707	275.037
742.538	8.4472	Positive	PC(33:3)	http://metlin.scripps.edu/metabo_list.php?mass_min=741.52796&mass_max=741.53242	102.161	120.903	99.9779	95.9695	126.903	130.924	134.343	105.672	111.954	98.362	130.627	94.4846
740.523	8.4384	Positive	PC(33:4)	http://metlin.scripps.edu/metabo_list.php?mass_min=739.51259&mass_max=739.51703	18.8836	21.2715	19.3851	17.7905	23.2986	23.5095	56.6078	44.8365	50.5589	39.8559	51.7784	38.9912
738.507	8.4382	Positive	PC(33:5)	http://metlin.scripps.edu/metabo_list.php?mass_min=737.49683&mass_max=737.50126	6.85988	7.5085	6.34748	6.2839	8.78359	8.64924	7.90848	6.60386	7.09131	6.51387	7.69631	5.43497
762.6	8.4739	Positive	PC(34:0)	http://metlin.scripps.edu/metabo_list.php?mass_min=761.59004&mass_max=761.59462	23.129	23.2966	22.6556	23.1035	29.3701	29.2501	185.293	148.572	158.588	158.841	186.486	137.773
760.585	8.4563	Positive	PC(34:1)	http://metlin.scripps.edu/metabo_list.php?mass_min=759.5746&mass_max=759.57917	213.488	250.268	208.355	208.272	267.391	273.506	1125.19	970.502	1048.54	956.302	1137.56	855.929
758.569	8.456	Positive	PC(34:2)	http://metlin.scripps.edu/metabo_list.php?mass_min=757.55892&mass_max=757.56347	415.796	480.09	418.976	404.262	528.327	542.942	990.309	770.838	821.072	708.805	928.799	705.25
756.554	8.3937	Positive	PC(34:3)	http://metlin.scripps.edu/metabo_list.php?mass_min=755.54382&mass_max=755.54836	140.142	161.892	145.556	134.707	178.714	186.444	175.833	142.295	144.649	132.679	162.766	121.342
754.538	8.3937	Positive	PC(34:4)	http://metlin.scripps.edu/metabo_list.php?mass_min=753.52818&mass_max=753.5327	57.003	63.1245	58.1394	53.0224	69.9936	72.5148	106.771	86.1396	88.0941	78.5849	95.8963	71.2388
752.522	8.3759	Positive	PC(34:5)	http://metlin.scripps.edu/metabo_list.php?mass_min=751.51232&mass_max=751.51683	77.1885	89.3655	74.0476	73.2076	95.5428	104.672	48.3646	37.5245	37.6225	36.8283	46.3027	32.3059
750.507	8.358	Positive	PC(34:6)	http://metlin.scripps.edu/metabo_list.php?mass_min=749.49678&mass_max=749.50128	3.53113	3.54376	3.48379	3.39884	4.04631	4.24432	12.7591	10.2444	10.1885	10.0426	12.0791	8.79181
748.491	8.3492	Positive	PC(34:7)	http://metlin.scripps.edu/metabo_list.php?mass_min=747.48129&mass_max=747.48578	0.0907555	0.149055	0.0564149	0.0939449	0.115534	0.0548488	2.77927	2.4056	2.26558	2.16977	2.16279	1.76104
776.616	8.4493	Positive	PC(35:0)	http://metlin.scripps.edu/metabo_list.php?mass_min=775.60565&mass_max=775.61031	11.3444	13.3493	11.1817	11.4098	15.3691	15.2939	220.318	174.343	191.142	191.62	222.36	159.648
774.6	8.4382	Positive	PC(35:1)	http://metlin.scripps.edu/metabo_list.php?mass_min=773.58981&mass_max=773.59446	137.638	163.692	133.535	134.369	177.931	174.672	1033.11	812.216	885.796	795.238	1012.79	760.864
772.584	8.4203	Positive	PC(35:2)	http://metlin.scripps.edu/metabo_list.php?mass_min=771.57429&mass_max=771.57893	623.964	734.66	614.884	611.076	804.676	802.462	866.87	673.474	707.734	645.191	833.973	613.999
770.569	8.3872	Positive	PC(35:3)	http://metlin.scripps.edu/metabo_list.php?mass_min=769.55884&mass_max=769.56347	637.148	751.379	618.917	632.504	828.992	836.848	251.356	193.543	206.976	184.157	247.755	174.423
768.554	8.3694	Positive	PC(35:4)	http://metlin.scripps.edu/metabo_list.php?mass_min=767.54373&mass_max=767.54834	202.881	241.141	201.883	200.096	261.349	258.029	257.969	201.803	224.608	184.694	248.734	182.57
766.538	8.3493	Positive	PC(35:5)	http://metlin.scripps.edu/metabo_list.php?mass_min=765.52789&mass_max=765.53249	313.032	360.223	299.232	299.665	396.809	412.863	195.739	150.007	168.928	142.004	187.582	140.943
764.523	8.349	Positive	PC(35:6)	http://metlin.scripps.edu/metabo_list.php?mass_min=763.51243&mass_max=763.51702	10.4394	12.3895	10.7375	9.40026	16.2015	13.6939	13.6424	10.611	11.9775	9.92862	13.3917	9.18423
790.632	8.4115	Positive	PC(36:0)	http://metlin.scripps.edu/metabo_list.php?mass_min=789.62134&mass_max=789.62609	2.79221	3.21029	2.82987	3.3227	4.09345	3.97311	371.91	308.72	334.218	341.084	405.061	281.192
788.616	8.3937	Positive	PC(36:1)	http://metlin.scripps.edu/metabo_list.php?mass_min=787.60567&mass_max=787.6104	56.9189	67.1476	55.5762	60.3866	78.362	74.0399	758.747	613.812	655.234	643.086	756.381	543.811
786.6	8.3848	Positive	PC(36:2)	http://metlin.scripps.edu/metabo_list.php?mass_min=785.59013&mass_max=785.59485	329.14	387.347	338.689	324.902	449.347	426.44	919.498	726.471	766.633	702.164	905.063	662.039
784.585	8.3402	Positive	PC(36:3)	http://metlin.scripps.edu/metabo_list.php?mass_min=783.57452&mass_max=783.57923	489.602	578.177	499.376	483.845	660.241	635.711	376.154	292.686	307.018	286.896	363.538	264.462
782.569	8.349	Positive	PC(36:4)	http://metlin.scripps.edu/metabo_list.php?mass_min=781.55882&mass_max=781.56351	384.163	449.65	379.275	376.823	507.719	498.433	418.772	325.434	343.626	314.13	403.122	297.681
780.553	8.3312	Positive	PC(36:5)	http://metlin.scripps.edu/metabo_list.php?mass_min=779.54333&mass_max=779.54801	296.486	336.671	292.897	289.605	385.287	388.452	323.699	244.93	259.769	231.018	298.632	224.242
778.538	8.3045	Positive	PC(36:6)	http://metlin.scripps.edu/metabo_list.php?mass_min=777.52783&mass_max=777.5325	122.856	140.14	126.892	118.164	166.338	166.587	155.877	120.811	119.913	118.048	145.579	105.507
776.522	8.2779	Positive	PC(36:7)	http://metlin.scripps.edu/metabo_list.php?mass_min=775.51229&mass_max=775.51695	14.0742	16.3715	14.881	13.4015	19.1035	17.6791	66.5723	49.1244	52.694	47.5622	61.1562	45.2478
774.507	8.2955	Positive	PC(36:8)	http://metlin.scripps.edu/metabo_list.php?mass_min=773.49654&mass_max=773.50118	2.20487	1.8776	2.14848	1.88179	2.85342	2.43647	18.477	14.3896	15.1868	13.7871	18.2842	13.0431
772.491	8.2833	Positive	PC(36:9)	http://metlin.scripps.edu/metabo_list.php?mass_min=771.48126&mass_max=771.48589	0.0488415	0.200836	0.176629	0.121246	0.160688	0.167856	1.51977	1.27258	1.1578	1.01236	1.41714	0.870248
804.647	8.3937	Positive	PC(37:0)	http://metlin.scripps.edu/metabo_list.php?mass_min=803.63669&mass_max=803.64152	0.813562	0.438097	0.636583	0.826493	0.996091	1.08115	28.7326	21.7019	23.2875	23.9458	31.287	21.2763
802.631	8.3849	Positive	PC(37:1)	http://metlin.scripps.edu/metabo_list.php?mass_min=801.62119&mass_max=801.626	11.7886	14.0524	11.5699	12.8461	17.0785	15.6025	357.721	283.852	315.688	284.366	367.764	264.849
800.615	8.3671	Positive	PC(37:2)	http://metlin.scripps.edu/metabo_list.php?mass_min=799.60526&mass_max=799.61006	138.183	159.793	135.512	139.926	187.947	178.655	526.688	415.401	441.927	407.116	530.13	383.716
798.6	8.3314	Positive	PC(37:3)	http://metlin.scripps.edu/metabo_list.php?mass_min=797.59&mass_max=797.59479	198.771	242.422	195.894	205.296	261.787	255.895	134.517	105.781	115.035	99.1599	133.882	95.388
796.584	8.3161	Positive	PC(37:4)	http://metlin.scripps.edu/metabo_list.php?mass_min=795.57427&mass_max=795.57905	141.231	166.689	138.88	136.442	184.329	183.421	334.519	257.379	284.362	246.613	331.103	241.458
794.569	8.2983	Positive	PC(37:5)	http://metlin.scripps.edu/metabo_list.php?mass_min=793.55885&mass_max=793.56362	280.661	324.493	272.582	276.26	371.893	357.36	610.322	464.075	523.726	430.768	584.596	437.728
792.554	8.2867	Positive	PC(37:6)	http://metlin.scripps.edu/metabo_list.php?mass_min=791.54355&mass_max=791.5483	416.4	496.271	420.314	423.751	564.742	561.263	496.235	378.701	428.568	347.563	469.339	354.56
790.538	8.2628	Positive	PC(37:7)	http://metlin.scripps.edu/metabo_list.php?mass_min=789.52784&mass_max=789.53258	12.1856	12.0334	11.0407	11.8947	14.6291	15.2133	7.23037	5.16702	5.72704	5.34871	7.61604	5.51659
788.52	8.3669	Positive	PC(37:8)	http://metlin.scripps.edu/metabo_list.php?mass_min=787.51026&mass_max=787.51499	1.20645	2.29944	2.33281	1.10177	4.02738	2.27235	0.424749	1.17487	0.414025	1.3523	1.56473	0.992527
818.663	8.3492	Positive	PC(38:0)	http://metlin.scripps.edu/metabo_list.php?mass_min=817.65256&mass_max=817.65747	0.133317	0.244877	0.261506	0.108779	0.35725	0.190395	27.4316	23.4971	25.9632	25.5564	29.7484	19.8005
816.647	8.3402	Positive	PC(38:1)	http://metlin.scripps.edu/metabo_list.php?mass_min=815.63715&mass_max=815.64205	2.28516	2.92654	2.53199	2.44789	3.69624	3.56749	43.1216	35.6395	36.1287	35.409	44.5822	31.1555
798.507	8.2183	Positive	PC(38:10)	http://metlin.scripps.edu/metabo_list.php?mass_min=797.49714&mass_max=797.50193	3.65104	5.10118	4.26004	3.36994	4.58334	5.33989	6.32667	5.04332	5.08756	5.12537	5.85299	4.01376
814.631	8.3605	Positive	PC(38:2)	http://metlin.scripps.edu/metabo_list.php?mass_min=813.62073&mass_max=813.62561	34.3504	39.9072	34.3409	35.5543	47.3662	44.0482	212.187	170.143	190.995	161.588	230.705	170.296
812.616	8.3133	Positive	PC(38:3)	http://metlin.scripps.edu/metabo_list.php?mass_min=811.60534&mass_max=811.61021	31.2598	35.1134	30.6062	29.897	42.3143	39.8287	118.665	90.4589	97.2951	89.7792	112.572	84.9812
810.6	8.2867	Positive	PC(38:4)	http://metlin.scripps.edu/metabo_list.php?mass_min=809.58992&mass_max=809.59478	115.734	138.99	119.321	112.201	153.794	154.226	458.349	355.428	360.536	349.275	422.991	316.926
808.584	8.2688	Positive	PC(38:5)	http://metlin.scripps.edu/metabo_list.php?mass_min=807.57415&mass_max=807.579	346.518	289.206	312.878	344.865	479.468	460.845	1316.19	1014.88	1084.53	992.823	1206.93	928.877
806.569	8.2421	Positive	PC(38:6)	http://metlin.scripps.edu/metabo_list.php?mass_min=805.55877&mass_max=805.56361	1165.54	1421.25	1199.81	1164.98	1619.65	1544.59	753.481	576.928	591.434	547.864	674.241	509.547
804.553	8.2332	Positive	PC(38:7)	http://metlin.scripps.edu/metabo_list.php?mass_min=803.54316&mass_max=803.54798	1054.53	1267.67	1030.22	1047.09	1414.95	1399.54	186.096	134.351	142.302	130.544	173.225	123.564
802.538	8.2183	Positive	PC(38:8)	http://metlin.scripps.edu/metabo_list.php?mass_min=801.52806&mass_max=801.53288	271.069	324.432	271.159	271.084	371.232	356.011	200.083	152.7	161.438	139.594	183.465	133.268
800.523	8.2242	Positive	PC(38:9)	http://metlin.scripps.edu/metabo_list.php?mass_min=799.51257&mass_max=799.51738	45.116	54.0126	48.3794	45.4238	60.573	60.4016	76.8864	56.9503	63.7143	52.7641	68.5278	52.4338
832.678	8.325	Positive	PC(39:0)	http://metlin.scripps.edu/metabo_list.php?mass_min=831.668&mass_max=831.67299	0.0945302	0.08663	0.135356	0.0969057	0.102559	0.133729	2.24629	1.77999	1.66095	1.47107	2.01866	1.56924
830.663	8.3312	Positive	PC(39:1)	http://metlin.scripps.edu/metabo_list.php?mass_min=829.65256&mass_max=829.65755	1.04092	1.14107	0.97094	0.963261	1.34884	1.14056	17.9893	13.7012	16.134	13.0757	17.5284	12.9347
812.523	8.1708	Positive	PC(39:10)	http://metlin.scripps.edu/metabo_list.php?mass_min=811.51244&mass_max=811.51731	3.69751	4.68679	3.2141	4.52738	6.22131	6.83431	1.53849	0.952868	1.31191	0.97526	1.38006	0.968894
828.647	8.3136	Positive	PC(39:2)	http://metlin.scripps.edu/metabo_list.php?mass_min=827.63664&mass_max=827.64161	2.82445	3.22051	2.80494	2.77782	4.22016	3.58585	9.64682	7.36013	8.28589	7.1324	9.53924	7.63609
826.631	8.2957	Positive	PC(39:3)	http://metlin.scripps.edu/metabo_list.php?mass_min=825.62096&mass_max=825.62592	12.0096	13.7504	11.5177	12.163	16.1538	14.5485	9.84409	7.30295	7.97921	7.05212	9.97851	7.07335
824.616	8.2805	Positive	PC(39:4)	http://metlin.scripps.edu/metabo_list.php?mass_min=823.60531&mass_max=823.61026	42.9173	52.0364	43.6365	43.2496	59.1355	56.0962	104.801	76.8416	88.4857	75.6054	101.393	72.5912
822.6	8.2511	Positive	PC(39:5)	http://metlin.scripps.edu/metabo_list.php?mass_min=821.59006&mass_max=821.59499	97.1368	115.687	98.4732	101.338	136.185	122.671	301.564	230.796	263.919	217.174	295.137	216.332
820.584	8.242	Positive	PC(39:6)	http://metlin.scripps.edu/metabo_list.php?mass_min=819.57403&mass_max=819.57895	371.449	435.328	367.17	376.785	503.651	474.469	584.923	435.424	487.852	408.117	552.563	422.544
818.568	8.2242	Positive	PC(39:7)	http://metlin.scripps.edu/metabo_list.php?mass_min=817.55821&mass_max=817.56312	6.82634	10.592	8.3038	8.39813	10.5856	10.0302	7.8101	5.67686	7.59823	6.77276	7.14771	5.84472
816.552	8.226	Positive	PC(39:8)	http://metlin.scripps.edu/metabo_list.php?mass_min=815.542&mass_max=815.5469	6.32009	6.31938	5.79042	6.77804	8.35251	7.45855	3.10293	1.74948	3.36424	3.48944	3.1822	1.92738
814.538	8.1814	Positive	PC(39:9)	http://metlin.scripps.edu/metabo_list.php?mass_min=813.52763&mass_max=813.53252	5.89238	8.07036	6.93991	5.19878	6.90922	8.05907	2.73135	1.3723	1.34718	1.62562	3.50926	1.32879
844.679	8.2793	Positive	PC(40:1)	http://metlin.scripps.edu/metabo_list.php?mass_min=843.66844&mass_max=843.67351	0.432713	0.323644	0.385912	0.506896	0.530605	0.318167	3.48314	3.04621	2.75209	2.75051	3.05981	2.41503
826.538	8.1529	Positive	PC(40:10)	http://metlin.scripps.edu/metabo_list.php?mass_min=825.52776&mass_max=825.53272	1715.95	2283.96	1856.38	1708.26	2322.79	2465.16	209.118	187.707	200.653	175.504	223.257	168.201
824.522	8.1724	Positive	PC(40:11)	http://metlin.scripps.edu/metabo_list.php?mass_min=823.51186&mass_max=823.5168	4.12378	5.05158	4.49325	4.37321	5.90343	5.88181	2.39137	1.74358	1.29351	1.61655	2.08201	1.13502
842.663	8.282	Positive	PC(40:2)	http://metlin.scripps.edu/metabo_list.php?mass_min=841.65234&mass_max=841.6574	1.33443	0.822904	1.40264	0.90113	1.7112	1.76529	1.96953	1.56023	1.4972	1.33657	1.95973	1.2687
840.647	8.2423	Positive	PC(40:3)	http://metlin.scripps.edu/metabo_list.php?mass_min=839.63672&mass_max=839.64176	0.980666	1.55395	1.40128	1.20503	1.74	1.48987	7.5844	5.83663	6.53813	5.64128	6.36037	5.51337
838.632	8.2243	Positive	PC(40:4)	http://metlin.scripps.edu/metabo_list.php?mass_min=837.62141&mass_max=837.62644	3.68951	4.95412	4.1778	3.90057	5.1824	5.56343	25.0923	19.3116	22.1432	18.7107	24.0973	17.7768
836.615	8.2242	Positive	PC(40:5)	http://metlin.scripps.edu/metabo_list.php?mass_min=835.60509&mass_max=835.61011	16.9022	19.4499	16.9523	16.6363	23.5369	22.265	60.746	45.7253	48.7456	43.9201	53.2315	41.9409
834.6	8.2064	Positive	PC(40:6)	http://metlin.scripps.edu/metabo_list.php?mass_min=833.59005&mass_max=833.59506	55.2448	68.3798	57.8243	54.5007	74.2211	73.8199	32.0079	23.822	25.7601	22.1987	28.8965	21.2039
832.584	8.1886	Positive	PC(40:7)	http://metlin.scripps.edu/metabo_list.php?mass_min=831.57397&mass_max=831.57896	164.329	204.613	170.322	162.608	216.183	210.244	63.1755	45.3558	49.9669	43.9992	60.0929	41.6452
830.569	8.1707	Positive	PC(40:8)	http://metlin.scripps.edu/metabo_list.php?mass_min=829.55826&mass_max=829.56324	653.064	801.872	687.827	612.49	847.769	838.164	188.354	136.136	148.073	129.683	174.817	123.682
828.553	8.1565	Positive	PC(40:9)	http://metlin.scripps.edu/metabo_list.php?mass_min=827.54252&mass_max=827.54749	1282.63	1574.31	1320.53	1197.7	1649.48	1671.32	260.245	190.022	209.375	176.298	234.764	172.394
858.694	8.2601	Positive	PC(41:1)	http://metlin.scripps.edu/metabo_list.php?mass_min=857.68365&mass_max=857.6888	0	0	0.0561001	0.028698	0.0365858	0.0425297	0.933503	0.48041	0.525139	0.808246	1.16538	0.609188
838.536	8.1529	Positive	PC(41:11)	http://metlin.scripps.edu/metabo_list.php?mass_min=837.52564&mass_max=837.53067	0.890105	1.44493	1.59799	1.1253	1.35416	1.24849	0.394173	0.265258	0.273901	0.139112	0.130501	0.0864611
852.647	8.1888	Positive	PC(41:4)	http://metlin.scripps.edu/metabo_list.php?mass_min=851.63648&mass_max=851.64159	0.181524	3.49426	0.541688	0.438203	0.710618	3.15018	0.703428	2.04069	0.646537	1.80183	0.434066	1.88808
850.631	8.1886	Positive	PC(41:5)	http://metlin.scripps.edu/metabo_list.php?mass_min=849.621&mass_max=849.62611	2.60029	3.14539	2.30073	2.70884	3.55461	3.43003	7.68888	5.01098	6.05806	4.87442	6.6995	5.4595
848.615	8.1904	Positive	PC(41:6)	http://metlin.scripps.edu/metabo_list.php?mass_min=847.60514&mass_max=847.61023	4.9718	5.68412	4.66016	5.05219	6.79506	6.40093	5.63077	4.07425	4.76355	3.89951	5.10254	3.89358
854.569	8.1324	Positive	PC(42:10)	http://metlin.scripps.edu/metabo_list.php?mass_min=853.55853&mass_max=853.56366	8.75737	11.6243	9.42319	8.7095	11.4543	12.5283	1.44724	0.960106	0.967415	0.944259	1.27597	0.937902
866.664	8.1636	Positive	PC(42:4)	http://metlin.scripps.edu/metabo_list.php?mass_min=865.65322&mass_max=865.65842	0.692323	0.778086	0.689318	0.754613	0.847441	0.678695	1.46649	1.08331	1.56811	1.03328	1.56602	1.06166
864.647	8.1529	Positive	PC(42:5)	http://metlin.scripps.edu/metabo_list.php?mass_min=863.63707&mass_max=863.64225	4.13577	5.18648	4.14972	4.42191	6.0825	5.31847	5.00127	3.66379	3.99268	3.40829	4.32913	3.28783
862.631	8.1707	Positive	PC(42:6)	http://metlin.scripps.edu/metabo_list.php?mass_min=861.6208&mass_max=861.62598	0.39276	0.427147	0.453023	0.52145	0.591321	0.325233	0.292259	0.308588	0.272697	0.34211	0.511314	0.324052
860.616	8.1565	Positive	PC(42:7)	http://metlin.scripps.edu/metabo_list.php?mass_min=859.60535&mass_max=859.61052	0.87886	0.999553	1.06484	1.00378	1.17036	1.23599	0.372916	0.349503	0.38705	0.242711	0.790101	0.101058
858.6	8.1458	Positive	PC(42:8)	http://metlin.scripps.edu/metabo_list.php?mass_min=857.58995&mass_max=857.5951	2.72023	3.47687	3.03151	3.14681	4.04278	4.00424	1.32214	1.18931	0.938639	0.953651	0.925545	0.810436
856.584	8.1351	Positive	PC(42:9)	http://metlin.scripps.edu/metabo_list.php?mass_min=855.57402&mass_max=855.57916	4.67786	6.38592	4.47748	5.23568	6.78748	6.4532	1.63705	1.23554	1.24266	0.589672	0.992524	0.870567
882.601	8.0994	Positive	PC(44:10)	http://metlin.scripps.edu/metabo_list.php?mass_min=881.59008&mass_max=881.59537	0.236735	0.296051	0.202124	0.338639	0.501709	0.456642	0.159033	0.0712402	0.0516807	0.0169006	0.0460354	0
892.679	8.1172	Positive	PC(44:5)	http://metlin.scripps.edu/metabo_list.php?mass_min=891.66843&mass_max=891.67379	0.649142	0.891356	0.741358	0.641581	0.942332	1.09326	0.405033	0.365711	0.580864	0.263375	0.380163	0.292879
910.632	8.0745	Positive	PC(46:10)	http://metlin.scripps.edu/metabo_list.php?mass_min=909.62113&mass_max=909.62659	0.418742	0.609746	0.350299	0.305965	0.287725	0.49194	0	0.0150522	0	0	0	0
920.71	8.0901	Positive	PC(46:5)	http://metlin.scripps.edu/metabo_list.php?mass_min=919.69974&mass_max=919.70526	0.867409	0.886051	0.757801	0.785214	1.15274	1.10205	0.951198	0.758336	0.29703	0.361647	0.646987	0.610778
934.726	8.0657	Positive	PC(47:5)	http://metlin.scripps.edu/metabo_list.php?mass_min=933.71535&mass_max=933.72096	0.308348	0.367369	0.334922	0.344025	0.278826	0.55269	0.258029	0.213371	1.2049	0.787635	0.834108	0.925158
664.491	7.4746	Positive	PE(30:0)	http://metlin.scripps.edu/metabo_list.php?mass_min=663.4814&mass_max=663.48539	28.8852	35.565	28.2051	31.3189	37.4104	41.8731	88.8415	68.6919	73.7508	68.9086	79.3861	61.0074
662.476	7.4651	Positive	PE(30:1)	http://metlin.scripps.edu/metabo_list.php?mass_min=661.46584&mass_max=661.46981	15.7537	17.6685	14.5082	16.2014	19.8742	21.0209	60.0858	46.9698	47.0337	49.5564	50.6401	41.5508
660.46	7.4423	Positive	PE(30:2)	http://metlin.scripps.edu/metabo_list.php?mass_min=659.45049&mass_max=659.45446	1.39677	2.21949	0.926864	0.656316	1.41978	1.41565	6.55849	6.76634	5.42606	6.01001	6.23511	4.77214
676.491	7.4423	Positive	PE(31:1)	http://metlin.scripps.edu/metabo_list.php?mass_min=675.48149&mass_max=675.48555	50.9303	62.1039	49.2945	53.4006	65.2279	72.602	226.127	183.071	184.74	186.191	191.515	143.896
674.476	7.4267	Positive	PE(31:2)	http://metlin.scripps.edu/metabo_list.php?mass_min=673.46572&mass_max=673.46977	3.52194	5.22092	3.30415	5.20852	4.00466	4.96372	23.0865	18.771	17.2877	19.2081	19.1048	14.52
692.522	7.4387	Positive	PE(32:0)	http://metlin.scripps.edu/metabo_list.php?mass_min=691.51228&mass_max=691.51643	86.1207	99.8169	78.9769	85.188	103.631	115.544	275.704	215.851	233.919	223.243	250.929	183.841
690.507	7.4244	Positive	PE(32:1)	http://metlin.scripps.edu/metabo_list.php?mass_min=689.49703&mass_max=689.50118	173.278	194.57	171.194	187.932	215.066	240.184	968.848	763.041	801.292	763.984	837.134	617.933
688.491	7.403	Positive	PE(32:2)	http://metlin.scripps.edu/metabo_list.php?mass_min=687.48136&mass_max=687.48549	52.9808	58.4479	49.5318	52.7096	66.5769	70.3936	73.3396	57.4354	55.9997	56.9857	63.7321	46.0884
686.476	7.3945	Positive	PE(32:3)	http://metlin.scripps.edu/metabo_list.php?mass_min=685.46585&mass_max=685.46997	5.98149	6.89524	5.17385	6.27626	9.00265	8.83959	21.8152	18.3421	17.6388	17.9947	20.1362	14.6174
706.538	7.4209	Positive	PE(33:0)	http://metlin.scripps.edu/metabo_list.php?mass_min=705.52802&mass_max=705.53226	68.3872	78.8847	64.1852	69.9592	83.285	96.1421	271.854	260.258	281.458	214.029	246.535	181.641
704.522	7.4065	Positive	PE(33:1)	http://metlin.scripps.edu/metabo_list.php?mass_min=703.51245&mass_max=703.51668	223.181	257.02	205.589	230.937	283.546	309.835	740.566	589.656	601.141	573.038	663.895	489.55
702.507	7.3901	Positive	PE(33:2)	http://metlin.scripps.edu/metabo_list.php?mass_min=701.49691&mass_max=701.50112	106.777	125.731	93.3849	107.504	128.092	143.641	114.588	91.6909	88.6827	86.0819	102.532	73.5644
700.491	7.3851	Positive	PE(33:3)	http://metlin.scripps.edu/metabo_list.php?mass_min=699.48147&mass_max=699.48567	14.382	15.4545	14.0172	14.8438	16.5728	19.2046	38.5419	29.8187	31.3598	28.274	34.5561	25.625
718.538	7.3884	Positive	PE(34:1)	http://metlin.scripps.edu/metabo_list.php?mass_min=717.52821&mass_max=717.53252	351.557	400.628	344.373	364.347	445.275	475.821	1453.13	1227.59	1172.81	1164.1	1314.76	958.428
716.522	7.3824	Positive	PE(34:2)	http://metlin.scripps.edu/metabo_list.php?mass_min=715.5125&mass_max=715.5168	325.174	380.17	311.847	340.907	416.015	452.057	509.618	381.478	391.424	364.989	438.971	325.236
714.507	7.3492	Positive	PE(34:3)	http://metlin.scripps.edu/metabo_list.php?mass_min=713.49713&mass_max=713.50142	53.4925	60.0379	49.4731	54.4316	66.8223	70.8931	142.783	123.277	117.9	112.388	137.639	98.2551
712.491	7.3493	Positive	PE(34:4)	http://metlin.scripps.edu/metabo_list.php?mass_min=711.48118&mass_max=711.48545	14.2327	15.1732	13.5684	15.2143	18.8058	19.0136	37.6981	33.0908	33.1719	29.0854	36.7413	24.6924
710.476	7.3135	Positive	PE(34:5)	http://metlin.scripps.edu/metabo_list.php?mass_min=709.46612&mass_max=709.47039	18.8343	20.4358	16.8035	19.0693	20.6281	24.9678	6.39295	5.55704	5.44785	10.2531	10.9218	4.85097
734.569	7.4002	Positive	PE(35:0)	http://metlin.scripps.edu/metabo_list.php?mass_min=733.55902&mass_max=733.56343	49.4591	59.6263	49.8176	51.9729	66.0161	67.05	130.803	107.112	114.796	35.2996	132.689	92.0253
732.554	7.3706	Positive	PE(35:1)	http://metlin.scripps.edu/metabo_list.php?mass_min=731.54396&mass_max=731.54836	341.901	395.053	352.7	352.247	426.479	450.272	1888.28	1570.04	1665.19	1525.58	1778.76	1303.32
730.539	7.3511	Positive	PE(35:2)	http://metlin.scripps.edu/metabo_list.php?mass_min=729.52855&mass_max=729.53294	327.973	459.705	354.148	382.109	462.022	496.953	249.365	223.534	201.162	190.174	230.09	171.196
728.523	7.3225	Positive	PE(35:3)	http://metlin.scripps.edu/metabo_list.php?mass_min=727.51258&mass_max=727.51695	108.28	125.296	98.1987	112.53	135.224	148.992	107.943	85.4237	89.8476	81.9639	105.533	76.4713
726.507	7.3174	Positive	PE(35:4)	http://metlin.scripps.edu/metabo_list.php?mass_min=725.49723&mass_max=725.50159	32.4803	36.0022	30.6438	33.6375	41.5633	43.2525	60.3373	46.6555	49.2327	41.3766	56.1807	40.0002
724.492	7.2777	Positive	PE(35:5)	http://metlin.scripps.edu/metabo_list.php?mass_min=723.48162&mass_max=723.48596	33.7128	39.0688	30.6725	34.3901	40.201	44.798	27.1513	22.5559	23.0094	21.8815	24.4355	19.2669
722.476	7.2956	Positive	PE(35:6)	http://metlin.scripps.edu/metabo_list.php?mass_min=721.46576&mass_max=721.4701	1.87157	1.81344	1.45079	1.43342	1.45541	1.46312	15.2142	13.8116	14.2429	12.8649	17.8016	25.7199
748.585	7.3591	Positive	PE(36:0)	http://metlin.scripps.edu/metabo_list.php?mass_min=747.57459&mass_max=747.57908	19.8927	22.5295	19.8463	20.7297	24.8635	25.5657	186.194	175.051	164.843	161.436	183.913	128.725
746.569	7.3403	Positive	PE(36:1)	http://metlin.scripps.edu/metabo_list.php?mass_min=745.55923&mass_max=745.56371	186.817	215.593	179.204	190.309	232.987	244.967	741.887	553.744	624.802	652.542	705.463	458.286
744.554	7.3314	Positive	PE(36:2)	http://metlin.scripps.edu/metabo_list.php?mass_min=743.54364&mass_max=743.5481	420.936	489.17	407.09	435.961	543.446	575.311	345.176	289.633	294.795	280.431	323.491	239.678
742.538	7.2866	Positive	PE(36:3)	http://metlin.scripps.edu/metabo_list.php?mass_min=741.52787&mass_max=741.53233	228.161	262.773	212.607	248.038	293.293	316.2	338.085	315.106	316.827	272.029	330.735	243.153
740.522	7.2686	Positive	PE(36:4)	http://metlin.scripps.edu/metabo_list.php?mass_min=739.51202&mass_max=739.51647	102.836	117.001	100.958	107.339	134.903	139.129	225.401	183.836	188.182	176.239	214.177	158.809
738.507	7.2418	Positive	PE(36:5)	http://metlin.scripps.edu/metabo_list.php?mass_min=737.49682&mass_max=737.50125	277.498	321.195	266.288	288.141	348.38	381.729	228.623	196.048	190.242	186.948	227.841	164.638
760.585	7.3288	Positive	PE(37:1)	http://metlin.scripps.edu/metabo_list.php?mass_min=759.57488&mass_max=759.57944	57.428	68.939	56.45	60.2377	74.7589	78.696	395.369	258.296	276.847	320.617	309.684	285.159
758.569	7.2955	Positive	PE(37:2)	http://metlin.scripps.edu/metabo_list.php?mass_min=757.55907&mass_max=757.56362	4.73145	9.72861	87.4327	6.13115	7.93982	8.91213	88.3997	131.494	0.860969	122.514	1.0514	62.9661
756.553	7.2956	Positive	PE(37:3)	http://metlin.scripps.edu/metabo_list.php?mass_min=755.54318&mass_max=755.54772	88.5114	132.092	109.75	91.1935	112.124	121.137	120.943	120.063	104.16	105.187	120.403	73.5102
754.538	7.2417	Positive	PE(37:4)	http://metlin.scripps.edu/metabo_list.php?mass_min=753.52771&mass_max=753.53224	117.826	125.359	101.789	119.511	145.106	144.67	129.623	104.925	107.757	99.161	125.066	89.9855
752.523	7.2059	Positive	PE(37:5)	http://metlin.scripps.edu/metabo_list.php?mass_min=751.51268&mass_max=751.51719	500.958	580.401	483.901	506.171	634.434	670.199	477.116	397.013	412.493	388.832	476.872	346.633
750.507	7.2089	Positive	PE(37:6)	http://metlin.scripps.edu/metabo_list.php?mass_min=749.49713&mass_max=749.50163	33.9702	40.5181	34.4585	33.7195	43.3953	47.8122	527.117	393.594	448.474	438.176	537.953	17.3947
768.553	7.197	Positive	PE(38:4)	http://metlin.scripps.edu/metabo_list.php?mass_min=767.5429&mass_max=767.54751	124.517	160.238	134.675	122.449	157.089	167.852	406.868	341.739	339.726	330.484	377.9	283.949
766.538	7.1701	Positive	PE(38:5)	http://metlin.scripps.edu/metabo_list.php?mass_min=765.52807&mass_max=765.53266	652.003	741.458	652.393	657.401	831.293	942.038	2469.25	2112.47	2117.49	2099.75	2334.94	1775.17
764.523	7.1522	Positive	PE(38:6)	http://metlin.scripps.edu/metabo_list.php?mass_min=763.51241&mass_max=763.517	388.415	445.128	390.473	393.205	492.811	523.217	189.303	156.915	155.475	167.173	182.422	133.968
762.507	7.1409	Positive	PE(38:7)	http://metlin.scripps.edu/metabo_list.php?mass_min=761.49656&mass_max=761.50113	111.046	127.438	102.358	113.44	138.79	154.196	12.0269	9.69088	10.5702	9.90808	11.3091	9.12299
760.491	7.119	Positive	PE(38:8)	http://metlin.scripps.edu/metabo_list.php?mass_min=759.48073&mass_max=759.4853	33.7909	39.1379	33.9714	34.8467	40.351	45.5625	9.14583	5.95022	7.94219	56.8781	1.52592	5.61228
758.476	7.1342	Positive	PE(38:9)	http://metlin.scripps.edu/metabo_list.php?mass_min=757.46556&mass_max=757.47011	5.57463	5.86463	5.41872	5.76307	6.61445	7.19548	1.53693	1.53803	1.78476	1.25623	1.7925	0.949672
784.491	7.046	Positive	PE(40:10)	http://metlin.scripps.edu/metabo_list.php?mass_min=783.48098&mass_max=783.48569	82.2679	91.8845	76.3022	83.2254	98.8715	113.264	6.06391	4.48782	5.04801	5.28847	6.80333	4.04051
790.538	7.0986	Positive	PE(40:7)	http://metlin.scripps.edu/metabo_list.php?mass_min=789.52775&mass_max=789.53249	31.1566	54.9694	48.9418	47.5011	55.696	41.3617	16.945	15.8286	13.5976	12.6067	12.8219	11.4629
788.521	7.1176	Positive	PE(40:8)	http://metlin.scripps.edu/metabo_list.php?mass_min=787.51109&mass_max=787.51582	62.5834	67.4536	60.904	61.235	74.3628	82.2945	29.0756	25.1373	26.3176	19.5076	27.0517	12.054
786.507	7.0807	Positive	PE(40:9)	http://metlin.scripps.edu/metabo_list.php?mass_min=785.49638&mass_max=785.5011	93.2556	102.99	87.2932	90.1607	108.577	124.445	13.7162	11.1824	9.62189	12.7772	13.1659	9.12466
858.695	7.1343	Positive	PE(44:1)	http://metlin.scripps.edu/metabo_list.php?mass_min=857.68428&mass_max=857.68943	0.80686	0.885135	0.61088	0.53825	1.02098	1.30937	0.222387	0.0692496	0.0681911	0.17978	0.137725	0.139527
856.679	7.0996	Positive	PE(44:2)	http://metlin.scripps.edu/metabo_list.php?mass_min=855.66865&mass_max=855.67379	2.59596	3.54156	2.41058	2.66766	3.22662	3.50528	0.275712	0.185747	0.542474	0.305116	0.285212	0.360814
854.664	7.0807	Positive	PE(44:3)	http://metlin.scripps.edu/metabo_list.php?mass_min=853.65319&mass_max=853.65831	1.01631	1.46628	0.858923	1.07314	0.841035	0.894972	0	0.0800175	0.066732	0	0.18766	0.0943439
880.679	7.0091	Positive	PE(46:4)	http://metlin.scripps.edu/metabo_list.php?mass_min=879.669&mass_max=879.67428	1.19457	2.82043	2.57769	2.23021	3.08449	3.0961	0.25539	0.0853039	0.558124	0.110966	0.168299	0.328902
878.663	6.9734	Positive	PE(46:5)	http://metlin.scripps.edu/metabo_list.php?mass_min=877.65284&mass_max=877.65812	9.73012	11.4587	9.60869	9.40249	12.4012	12.5091	2.7363	2.745	2.94745	2.56196	3.23078	2.40327
679.456	6.505	Negative	PG(29:0)	http://metlin.scripps.edu/metabo_list.php?mass_min=680.46156&mass_max=680.46564	0.0466314	0	0.042918	0.0233723	0	0.0278533	0.840197	0.779558	0.95999	1.06781	1.0573	0.461697
693.472	6.4703	Negative	PG(30:0)	http://metlin.scripps.edu/metabo_list.php?mass_min=694.47735&mass_max=694.48151	0.251408	0.190652	0.211885	0.161253	0.414572	0.295933	1.72191	1.69882	1.66492	1.88788	1.62358	1.01153
707.488	6.452	Negative	PG(31:0)	http://metlin.scripps.edu/metabo_list.php?mass_min=708.49321&mass_max=708.49745	0	0.0237009	0	0	0	0	3.83194	2.56567	2.93898	3.33824	2.5791	2.41521
705.472	6.4255	Negative	PG(31:1)	http://metlin.scripps.edu/metabo_list.php?mass_min=706.47748&mass_max=706.48172	0.104115	0.0747023	0.0397557	0.0620206	0.128989	0.0613318	3.3353	2.40042	2.74732	2.60692	2.38244	2.08612
721.503	6.4168	Negative	PG(32:0)	http://metlin.scripps.edu/metabo_list.php?mass_min=722.50908&mass_max=722.51341	0.0523956	0.0772317	0.0604377	0	0.0319888	0.0834063	6.86599	5.33004	5.75272	6.12688	5.68002	4.62537
719.488	6.4165	Negative	PG(32:1)	http://metlin.scripps.edu/metabo_list.php?mass_min=720.49329&mass_max=720.4976	0.564885	0.356384	0.337281	0.411666	0.540791	0.721284	15.1222	11.239	12.5369	13.177	12.2787	10.1013
735.519	6.3988	Negative	PG(33:0)	http://metlin.scripps.edu/metabo_list.php?mass_min=736.52473&mass_max=736.52915	0.0174339	0	0	0	0.0262426	0.0611374	12.5132	10.7943	10.3096	11.5889	11.282	8.88652
733.504	6.3819	Negative	PG(33:1)	http://metlin.scripps.edu/metabo_list.php?mass_min=734.50923&mass_max=734.51364	1.32838	0.402026	0.768306	0.84901	1.71203	1.1763	15.0802	12.8431	13.4451	13.322	12.3412	9.77314
749.535	6.381	Negative	PG(34:0)	http://metlin.scripps.edu/metabo_list.php?mass_min=750.54025&mass_max=750.54475	0.237884	0.21233	0.159201	0.16635	0.248219	0.23873	5.50652	4.51415	4.78007	4.78786	5.23183	3.63524
747.519	6.3633	Negative	PG(34:1)	http://metlin.scripps.edu/metabo_list.php?mass_min=748.52468&mass_max=748.52916	3.06322	3.2016	2.9063	2.99746	3.92042	4.16102	38.5777	29.8434	30.8927	31.227	30.5064	24.1574
745.504	6.346	Negative	PG(34:2)	http://metlin.scripps.edu/metabo_list.php?mass_min=746.50916&mass_max=746.51363	0.45556	0.605451	0.429662	0.837147	1.02983	0.703839	5.918	4.63354	4.70254	4.86745	5.56197	3.85708
763.55	6.3456	Negative	PG(35:0)	http://metlin.scripps.edu/metabo_list.php?mass_min=764.55594&mass_max=764.56053	0.542747	0.724931	0.503128	0.597646	0.657676	0.651324	8.68256	6.94541	6.56289	8.13683	7.73999	6.51902
761.535	6.3456	Negative	PG(35:1)	http://metlin.scripps.edu/metabo_list.php?mass_min=762.54034&mass_max=762.54491	7.92428	7.6806	6.50143	6.45409	8.99869	8.59022	71.2548	56.6356	61.4048	56.6312	55.6102	44.2428
759.519	6.3277	Negative	PG(35:2)	http://metlin.scripps.edu/metabo_list.php?mass_min=760.52477&mass_max=760.52932	1.08045	1.02845	0.974961	1.52955	1.71159	1.33203	9.97515	7.95518	7.82322	7.86129	7.62379	6.08626
757.503	6.3001	Negative	PG(35:3)	http://metlin.scripps.edu/metabo_list.php?mass_min=758.50897&mass_max=758.51352	0.0700787	0.0872286	0.128364	0.702202	0.828944	0.220164	0.92772	0.733983	0.559989	0.593752	0.639165	0.301188
777.566	6.3279	Negative	PG(36:0)	http://metlin.scripps.edu/metabo_list.php?mass_min=778.57154&mass_max=778.57621	28.6562	32.9249	27.5023	28.3866	32.9829	36.5545	8.97078	7.3582	7.91296	8.13392	6.93603	5.57113
775.55	6.3005	Negative	PG(36:1)	http://metlin.scripps.edu/metabo_list.php?mass_min=776.55565&mass_max=776.5603	287.62	318.434	276.69	270.56	325.843	367.059	318.17	258.992	261.298	247.929	267.805	208.282
773.535	6.2923	Negative	PG(36:2)	http://metlin.scripps.edu/metabo_list.php?mass_min=774.54009&mass_max=774.54473	11.9801	12.65	10.8842	10.8255	13.9918	14.4774	18.491	14.6401	14.8775	14.8634	15.7019	12.393
771.519	6.2472	Negative	PG(36:3)	http://metlin.scripps.edu/metabo_list.php?mass_min=772.52466&mass_max=772.52929	3.02578	3.46889	2.72805	3.45338	4.37641	4.48394	3.78449	3.26432	2.97888	3.67236	3.26447	2.31409
769.503	6.2389	Negative	PG(36:4)	http://metlin.scripps.edu/metabo_list.php?mass_min=770.50892&mass_max=770.51354	0.48003	0.378164	0.362792	1.0606	1.04749	0.533615	2.20035	1.72493	1.76572	1.67676	1.83954	1.411
789.566	6.2926	Negative	PG(37:1)	http://metlin.scripps.edu/metabo_list.php?mass_min=790.57177&mass_max=790.57651	0.728002	1.09823	0.461722	0.789874	0.766925	1.20342	14.9284	12.398	13.4411	12.0503	12.2249	10.3952
787.55	6.2746	Negative	PG(37:2)	http://metlin.scripps.edu/metabo_list.php?mass_min=788.55557&mass_max=788.56029	1.17101	1.31124	1.22308	1.37225	1.55115	1.39338	7.28361	6.07349	6.15683	6.29276	5.66749	5.20129
783.519	6.2177	Negative	PG(37:4)	http://metlin.scripps.edu/metabo_list.php?mass_min=784.52454&mass_max=784.52924	0.0482821	0.175209	0.134697	0.201007	0.261434	0.122672	1.24326	1.07677	0.917133	1.08489	0.975357	0.626078
781.503	6.1874	Negative	PG(37:5)	http://metlin.scripps.edu/metabo_list.php?mass_min=782.50867&mass_max=782.51336	0.136375	0.174087	0.101545	0.563266	0.517722	0.114311	1.00982	0.644637	0.57573	0.779808	0.966079	0.494533
803.582	6.2568	Negative	PG(38:1)	http://metlin.scripps.edu/metabo_list.php?mass_min=804.5872&mass_max=804.59202	0.0384673	0.0382722	0.0307806	0.0505118	0.0315649	0.0690617	0.970528	0.728777	0.708138	0.854631	0.601366	0.50363
801.566	6.2748	Negative	PG(38:2)	http://metlin.scripps.edu/metabo_list.php?mass_min=802.57111&mass_max=802.57592	0.0954903	0.0204452	0.0483788	0.0944077	0.110563	0.0387291	1.3913	1.41052	1.4963	1.28677	1.5373	1.11884
799.551	6.2015	Negative	PG(38:3)	http://metlin.scripps.edu/metabo_list.php?mass_min=800.55591&mass_max=800.5607	0.322566	0.280835	0.406002	0.330602	0.495281	0.315258	2.1854	1.79926	1.93512	1.88879	1.74022	1.29769
797.535	6.1818	Negative	PG(38:4)	http://metlin.scripps.edu/metabo_list.php?mass_min=798.54048&mass_max=798.54527	1.63473	1.80332	1.53027	1.49634	2.10538	1.50869	4.03012	3.58935	3.30505	3.67478	3.36439	2.57562
795.519	6.1642	Negative	PG(38:5)	http://metlin.scripps.edu/metabo_list.php?mass_min=796.52444&mass_max=796.52921	2.21999	2.51386	1.97177	2.6421	3.27883	2.76117	6.69768	5.15392	4.58877	4.78753	4.7629	3.64966
793.503	6.1496	Negative	PG(38:6)	http://metlin.scripps.edu/metabo_list.php?mass_min=794.50887&mass_max=794.51364	0.364456	0.429618	0.403646	2.48155	3.08213	0.595682	0.482177	0.389155	0.315678	0.753436	0.708319	0.354701
821.519	7.5748	Negative	PI(33:1)	http://metlin.scripps.edu/metabo_list.php?mass_min=822.52457&mass_max=822.5295	43.8836	49.8757	43.0009	47.3351	53.7557	53.2133	473.965	342.002	364.082	310.425	343.293	253.953
819.504	7.5569	Negative	PI(33:2)	http://metlin.scripps.edu/metabo_list.php?mass_min=820.50933&mass_max=820.51425	7.92334	6.95228	3.47401	7.73553	8.87237	6.61554	23.4925	16.5495	16.3855	11.7863	17.9376	12.0673
835.535	7.5569	Negative	PI(34:1)	http://metlin.scripps.edu/metabo_list.php?mass_min=836.54067&mass_max=836.54568	90.0464	101.756	85.5932	95.851	100.769	126.869	880.613	617.271	634.789	545.933	587.071	458.327
833.52	7.5392	Negative	PI(34:2)	http://metlin.scripps.edu/metabo_list.php?mass_min=834.5254&mass_max=834.5304	106.401	117.392	98.3828	108.05	101.308	136.137	120.011	88.7515	89.1814	77.7743	76.0492	58.739
831.504	7.538	Negative	PI(34:3)	http://metlin.scripps.edu/metabo_list.php?mass_min=832.5092&mass_max=832.51419	13.2453	10.6336	14.3858	14.9042	20.0401	19.9722	50.2452	41.9445	36.3627	34.5777	37.5073	31.2923
829.488	7.5571	Negative	PI(34:4)	http://metlin.scripps.edu/metabo_list.php?mass_min=830.49341&mass_max=830.49839	13.4142	12.7873	12.1645	9.1331	14.6333	21.1662	5.23845	17.5294	6.98121	11.0806	18.8812	10.7839
827.473	7.5213	Negative	PI(34:5)	http://metlin.scripps.edu/metabo_list.php?mass_min=828.47809&mass_max=828.48305	14.7783	19.0848	10.1518	11.8098	7.78133	16.4749	16.1351	12.4926	11.2907	7.07248	10.7621	7.66998
849.55	7.5392	Negative	PI(35:1)	http://metlin.scripps.edu/metabo_list.php?mass_min=850.55574&mass_max=850.56084	71.746	91.2026	66.1768	77.5172	83.5019	97.7124	3261.09	2266.75	2474.81	1964.39	2269.5	1758.78
847.535	7.5389	Negative	PI(35:2)	http://metlin.scripps.edu/metabo_list.php?mass_min=848.54051&mass_max=848.54559	69.3381	75.9722	62.1479	62.9853	66.7341	86.1856	291.977	219.709	220.377	184.471	196.526	141.901
845.519	7.5213	Negative	PI(35:3)	http://metlin.scripps.edu/metabo_list.php?mass_min=846.52469&mass_max=846.52976	7.83753	5.06784	3.20218	9.11097	9.7574	10.4577	37.3711	25.9738	23.3427	24.1472	28.4702	17.1252
843.504	7.5034	Negative	PI(35:4)	http://metlin.scripps.edu/metabo_list.php?mass_min=844.50888&mass_max=844.51394	6.40407	7.74883	6.44779	1.86434	2.00659	10.658	32.3285	27.8509	27.7168	22.1818	24.7383	17.0443
841.488	7.5034	Negative	PI(35:5)	http://metlin.scripps.edu/metabo_list.php?mass_min=842.49374&mass_max=842.49879	37.0536	38.7855	30.4188	37.1329	34.8914	46.3439	54.3248	36.625	40.0184	31.381	38.0704	29.4292
865.582	7.5412	Negative	PI(36:0)	http://metlin.scripps.edu/metabo_list.php?mass_min=866.5868&mass_max=866.59199	170.671	197.513	177.81	175.756	192.717	147.68	836.433	601.206	670.334	566.902	581.795	444.199
863.566	7.5212	Negative	PI(36:1)	http://metlin.scripps.edu/metabo_list.php?mass_min=864.57135&mass_max=864.57653	163.645	187.154	144.427	176.95	179.731	226.711	3280.51	2363.16	2391.92	2127.96	2209.14	1718.72
861.55	7.5201	Negative	PI(36:2)	http://metlin.scripps.edu/metabo_list.php?mass_min=862.55571&mass_max=862.56088	444.009	497.109	404.496	459.087	481.132	599.385	779.543	545.03	262.118	465.665	484.133	385.547
859.535	7.4878	Negative	PI(36:3)	http://metlin.scripps.edu/metabo_list.php?mass_min=860.54062&mass_max=860.54578	250.692	280.451	229.136	260.785	269.5	341.268	336.58	247.382	251.261	219.709	235.924	184.653
857.52	7.4856	Negative	PI(36:4)	http://metlin.scripps.edu/metabo_list.php?mass_min=858.52491&mass_max=858.53006	89.8975	103.142	81.1313	91.8208	96.4765	119.015	359.893	266.295	269.534	243.659	254.613	193.606
855.504	7.4702	Negative	PI(36:5)	http://metlin.scripps.edu/metabo_list.php?mass_min=856.50933&mass_max=856.51446	421.989	471.876	354.615	429.2	417.32	536.587	567.205	455.877	436.999	385.907	426.729	311.174
853.488	7.4841	Negative	PI(36:6)	http://metlin.scripps.edu/metabo_list.php?mass_min=854.49351&mass_max=854.49863	9.19846	9.97746	9.34965	10.6983	15.8731	14.4127	10.1013	5.63167	5.43697	5.90357	4.6902	5.27862
877.582	7.5212	Negative	PI(37:1)	http://metlin.scripps.edu/metabo_list.php?mass_min=878.58758&mass_max=878.59285	13.6849	6.71106	5.73098	8.72726	5.72199	15.7635	579.288	405.432	451.561	344.249	412.475	322.121
875.567	7.5033	Negative	PI(37:2)	http://metlin.scripps.edu/metabo_list.php?mass_min=876.57189&mass_max=876.57715	84.886	90.2676	74.32	68.3145	74.3654	105.381	225.115	163.958	163.155	132.47	57.2724	118.233
873.551	7.4878	Negative	PI(37:3)	http://metlin.scripps.edu/metabo_list.php?mass_min=874.55612&mass_max=874.56136	77.7085	90.0488	66.9042	80.3226	78.7621	102.782	51.1839	35.3577	38.2862	25.5171	35.0903	21.3718
871.536	7.4692	Negative	PI(37:4)	http://metlin.scripps.edu/metabo_list.php?mass_min=872.54069&mass_max=872.54592	54.8389	62.6109	47.8144	55.7491	54.9968	69.7088	138.188	91.5747	111.088	96.4252	106.69	76.548
869.519	7.4614	Negative	PI(37:5)	http://metlin.scripps.edu/metabo_list.php?mass_min=870.52459&mass_max=870.52981	555.946	606.169	446.567	551.655	571.871	692.451	655.172	485.967	498.624	435.67	497.573	355.716
867.504	7.4679	Negative	PI(37:6)	http://metlin.scripps.edu/metabo_list.php?mass_min=868.50933&mass_max=868.51454	31.9494	37.961	29.0557	36.3916	32.0316	34.6067	27.1731	23.8901	23.5173	15.4343	15.6956	16.8246
893.613	7.5212	Negative	PI(38:0)	http://metlin.scripps.edu/metabo_list.php?mass_min=894.61828&mass_max=894.62365	30.1641	39.7023	28.2589	31.4563	33.4349	41.4424	26.0164	16.1059	19.6203	12.0986	21.4983	8.89157
891.598	7.4854	Negative	PI(38:1)	http://metlin.scripps.edu/metabo_list.php?mass_min=892.60332&mass_max=892.60867	3.08908	1.86266	2.7791	2.12249	2.37987	2.66943	47.4943	36.2526	36.1576	32.6758	30.4774	26.9527
889.583	7.5033	Negative	PI(38:2)	http://metlin.scripps.edu/metabo_list.php?mass_min=890.58783&mass_max=890.59316	26.3115	29.683	22.76	27.1251	29.4776	33.1873	39.1888	29.3924	31.6299	25.9696	25.1796	18.8636
887.567	7.4677	Negative	PI(38:3)	http://metlin.scripps.edu/metabo_list.php?mass_min=888.5717&mass_max=888.57703	69.0375	81.8144	59.3209	73.3537	65.2732	84.7385	305.874	233.325	237.439	193.817	222.953	165.575
885.551	7.4515	Negative	PI(38:4)	http://metlin.scripps.edu/metabo_list.php?mass_min=886.55581&mass_max=886.56112	345.834	384.057	309.51	358.017	353.677	455.761	1266.13	939.616	992.389	848.254	935.111	707.827
883.535	7.4348	Negative	PI(38:5)	http://metlin.scripps.edu/metabo_list.php?mass_min=884.5402&mass_max=884.5455	5880.06	6728.18	4900.11	6101.12	5936.76	7578.55	10081.4	7717.62	7705.58	6953.76	7210.72	5415.67
881.52	7.4355	Negative	PI(38:6)	http://metlin.scripps.edu/metabo_list.php?mass_min=882.52503&mass_max=882.53032	1604.65	1722.31	1339.57	1642.9	1662.91	1967.99	549.318	422.904	388.835	386.42	407.133	273.023
879.504	7.4338	Negative	PI(38:7)	http://metlin.scripps.edu/metabo_list.php?mass_min=880.50931&mass_max=880.51459	68.328	74.0581	54.3778	76.7119	72.3779	89.3499	10.5891	7.30818	6.26085	5.67175	3.82669	5.38114
901.582	7.4857	Negative	PI(39:3)	http://metlin.scripps.edu/metabo_list.php?mass_min=902.58716&mass_max=902.59257	5.50423	5.0414	4.14254	4.62039	4.21482	3.80615	2.30579	2.8347	1.82809	0.704879	2.10586	1.56707
899.567	7.4512	Negative	PI(39:4)	http://metlin.scripps.edu/metabo_list.php?mass_min=900.57233&mass_max=900.57773	21.3789	21.6188	16.621	20.6638	23.9223	23.9872	30.3188	20.0597	23.4437	17.2789	26.4537	15.5818
897.551	7.432	Negative	PI(39:5)	http://metlin.scripps.edu/metabo_list.php?mass_min=898.55632&mass_max=898.5617	174.731	186.1	142.042	180.353	180.773	210.724	177.054	137.25	152.06	52.1992	136.366	101.318
895.535	7.4355	Negative	PI(39:6)	http://metlin.scripps.edu/metabo_list.php?mass_min=896.53971&mass_max=896.54508	775.261	832.078	637.157	806.077	764	968.686	288.444	211.937	219.777	180.201	212.292	153.539
901.488	7.3853	Negative	PI(40:10)	http://metlin.scripps.edu/metabo_list.php?mass_min=902.49347&mass_max=902.49888	19.5905	20.2683	17.8708	22.47	20.6888	23.28	1.3164	1.65306	0.341971	1.2706	0.574797	1.09855
913.583	7.4135	Negative	PI(40:4)	http://metlin.scripps.edu/metabo_list.php?mass_min=914.58816&mass_max=914.59365	3.1073	4.35217	2.81406	1.88495	1.25823	6.16662	8.59504	8.1767	7.80684	8.47368	7.38471	6.89048
911.566	7.4131	Negative	PI(40:5)	http://metlin.scripps.edu/metabo_list.php?mass_min=912.5714&mass_max=912.57686	31.4965	36.3166	9.44823	31.9468	23.5669	35.7315	76.5251	50.9854	64.4288	51.5933	54.3396	47.4267
909.551	7.4137	Negative	PI(40:6)	http://metlin.scripps.edu/metabo_list.php?mass_min=910.55606&mass_max=910.56152	14.1083	13.6999	14.3047	13.9298	13.7024	14.2997	5.74813	2.99671	5.25126	4.39768	4.58665	4.48401
907.536	7.4143	Negative	PI(40:7)	http://metlin.scripps.edu/metabo_list.php?mass_min=908.54065&mass_max=908.54609	10.5	9.11135	7.45415	11.1258	8.53899	12.6077	0.558707	0.424537	0.490768	1.10319	1.38075	0
905.52	7.3965	Negative	PI(40:8)	http://metlin.scripps.edu/metabo_list.php?mass_min=906.52501&mass_max=906.53045	31.4659	33.38	17.8624	33.9181	29.2577	39.9166	4.13999	3.65754	3.62625	1.74053	3.33582	2.99817
903.504	7.4005	Negative	PI(40:9)	http://metlin.scripps.edu/metabo_list.php?mass_min=904.50925&mass_max=904.51467	26.0641	29.985	23.1319	30.1253	26.9827	34.5377	4.95764	4.07241	3.02773	3.881	3.18443	1.8545
925.582	7.3964	Negative	PI(41:5)	http://metlin.scripps.edu/metabo_list.php?mass_min=926.58749&mass_max=926.59304	5.28911	5.60234	6.67597	5.87673	5.29724	8.20482	6.52872	4.35722	5.87504	2.72355	3.63761	2.4239
939.598	7.3832	Negative	PI(42:5)	http://metlin.scripps.edu/metabo_list.php?mass_min=940.60303&mass_max=940.60866	13.0264	12.756	9.43136	11.3051	12.5757	13.2272	6.48989	6.41036	2.73079	6.28871	6.02226	1.94826
746.606	8.3491	Positive	PC(O-34:0)	http://metlin.scripps.edu/metabo_list.php?mass_min=745.59566&mass_max=745.60014	32.7779	50.2447	21.6403	50.7196	54.3151	79.4246	5.49427	4.07428	4.02654	4.17813	5.06194	4.03152
760.622	8.349	Positive	PC(O-35:0)	http://metlin.scripps.edu/metabo_list.php?mass_min=759.61171&mass_max=759.61627	0.61011	0.861299	0.779424	0.679549	0.818282	0.967572	16.6271	12.1397	11.0268	11.9826	16.7489	11.0562
774.637	8.3045	Positive	PC(O-36:0)	http://metlin.scripps.edu/metabo_list.php?mass_min=773.62679&mass_max=773.63144	4.31232	4.96513	3.71135	4.68143	5.8513	5.98133	50.6765	43.3315	43.801	48.597	50.4931	39.1579
772.621	8.2793	Positive	PC(O-36:1)	http://metlin.scripps.edu/metabo_list.php?mass_min=771.611&mass_max=771.61563	5.62257	6.89416	5.65387	7.07984	10.2006	9.05925	30.515	23.7145	25.7692	24.0142	32.4048	21.6313
770.606	8.2601	Positive	PC(O-36:2)	http://metlin.scripps.edu/metabo_list.php?mass_min=769.59562&mass_max=769.60024	1.38032	2.12835	1.78504	2.15037	2.64701	2.32507	26.4817	19.2263	21.4818	19.8683	24.1356	17.5637
768.59	8.2451	Positive	PC(O-36:3)	http://metlin.scripps.edu/metabo_list.php?mass_min=767.58024&mass_max=767.58485	99.2523	109.738	88.2393	100.25	125.622	137.262	16.3139	13.1214	13.9856	12.4276	15.1858	11.8732
766.574	8.2362	Positive	PC(O-36:4)	http://metlin.scripps.edu/metabo_list.php?mass_min=765.56431&mass_max=765.56891	0.5092	0.431729	0.819565	0.630531	1.0832	0.804754	4.95602	3.9112	4.25915	3.52958	4.62451	3.06635
788.653	8.2779	Positive	PC(O-37:0)	http://metlin.scripps.edu/metabo_list.php?mass_min=787.6425&mass_max=787.64724	0.0960941	0.209272	0.0815772	0.248625	0.18893	0.171315	8.32799	6.73754	7.41677	5.65521	7.71831	5.62557
786.636	8.2601	Positive	PC(O-37:1)	http://metlin.scripps.edu/metabo_list.php?mass_min=785.62623&mass_max=785.63095	1.31865	1.70757	1.42631	1.42091	1.99569	1.23166	2.809	1.23505	1.94637	1.45537	2.17643	1.57077
782.605	8.2066	Positive	PC(O-37:3)	http://metlin.scripps.edu/metabo_list.php?mass_min=781.59511&mass_max=781.59981	37.0965	33.0467	23.1911	35.7065	33.8412	50.3638	3.04074	1.92263	2.29373	1.93619	3.25183	1.82745
780.59	8.1946	Positive	PC(O-37:4)	http://metlin.scripps.edu/metabo_list.php?mass_min=779.58005&mass_max=779.58473	51.5367	47.6078	35.7712	49.3827	51.5896	74.3417	4.60595	3.41959	4.10899	3.25922	5.30608	3.77538
798.637	8.2242	Positive	PC(O-38:2)	http://metlin.scripps.edu/metabo_list.php?mass_min=797.62683&mass_max=797.63162	0.870636	1.08299	0.993468	1.05074	1.55374	1.39271	18.9053	14.1666	15.4768	14.5074	17.09	13.8444
796.621	8.1888	Positive	PC(O-38:3)	http://metlin.scripps.edu/metabo_list.php?mass_min=795.6113&mass_max=795.61608	2.70449	3.16394	2.25237	2.64457	3.515	2.78299	124.748	91.2609	100.802	90.8041	112.13	79.4763
794.606	8.1726	Positive	PC(O-38:4)	http://metlin.scripps.edu/metabo_list.php?mass_min=793.59548&mass_max=793.60025	10.3903	13.2374	11.1659	12.3318	15.7618	13.246	304.398	227.038	247.03	222.121	272.976	204.072
792.59	8.192	Positive	PC(O-38:5)	http://metlin.scripps.edu/metabo_list.php?mass_min=791.57954&mass_max=791.58429	2.4428	3.03892	2.01303	2.59998	3.69948	3.02627	15.0183	11.1697	11.8345	11.4158	15.2621	10.1549
810.636	8.1502	Positive	PC(O-39:3)	http://metlin.scripps.edu/metabo_list.php?mass_min=809.62606&mass_max=809.63093	8.57875	9.00107	6.89637	8.26824	8.29545	12.3354	1.48848	1.16948	1.26748	0.97322	1.50653	1.13296
808.621	8.1402	Positive	PC(O-39:4)	http://metlin.scripps.edu/metabo_list.php?mass_min=807.61046&mass_max=807.61531	0.728353	0.651468	27.8427	50.683	0.587229	0.434736	4.3897	4.00336	4.45977	2.73423	4.78087	3.63056
806.605	8.1431	Positive	PC(O-39:5)	http://metlin.scripps.edu/metabo_list.php?mass_min=805.59527&mass_max=805.60011	2.26951	2.79815	2.12824	2.68933	3.18868	2.85604	6.04101	5.19826	5.71004	4.50434	6.61957	4.71334
822.636	8.1352	Positive	PC(O-40:4)	http://metlin.scripps.edu/metabo_list.php?mass_min=821.62604&mass_max=821.63097	7.75872	11.1311	5.66207	10.2713	10.5083	13.4358	0.765021	0.672516	0.917686	0.607488	0.760195	0.567509
632.465	7.4209	Positive	PE(O-29:1)	http://metlin.scripps.edu/metabo_list.php?mass_min=631.45531&mass_max=631.45911	4.38127	12.5364	0.411191	0.838927	0.880282	1.55309	5.30337	24.1411	5.60358	17.4469	7.78738	35.68
662.512	7.4209	Positive	PE(O-31:0)	http://metlin.scripps.edu/metabo_list.php?mass_min=661.50238&mass_max=661.50635	0.640947	0.978397	1.16473	1.1457	1.22843	1.44508	15.7698	11.0534	12.8008	10.5049	14.1221	8.77192
676.528	7.3851	Positive	PE(O-32:0)	http://metlin.scripps.edu/metabo_list.php?mass_min=675.51797&mass_max=675.52203	5.14339	5.74192	4.63931	5.24251	5.60403	6.83397	12.2335	8.96731	10.2043	9.4214	11.2921	6.77401
690.543	7.3724	Positive	PE(O-33:0)	http://metlin.scripps.edu/metabo_list.php?mass_min=689.53356&mass_max=689.5377	30.4517	33.4407	30.6206	31.8669	38.8701	38.7657	44.0382	30.9724	34.4412	28.6871	40.0992	26.4346
688.528	7.3671	Positive	PE(O-33:1)	http://metlin.scripps.edu/metabo_list.php?mass_min=687.5179&mass_max=687.52203	1.74274	1.68119	1.66983	1.88394	1.94863	2.73941	7.22039	5.02152	5.86833	4.5719	6.09994	3.65841
704.559	7.3134	Positive	PE(O-34:0)	http://metlin.scripps.edu/metabo_list.php?mass_min=703.54918&mass_max=703.55341	43.2014	48.594	39.6386	44.9363	54.0105	56.9255	184.133	153.69	149.208	154.068	162.407	122.311
702.543	7.3199	Positive	PE(O-34:1)	http://metlin.scripps.edu/metabo_list.php?mass_min=701.53342&mass_max=701.53764	21.0309	23.9168	20.0593	22.0053	27.3794	28.5825	147.102	113.015	112.757	111.531	131.182	86.3218
700.528	7.2956	Positive	PE(O-34:2)	http://metlin.scripps.edu/metabo_list.php?mass_min=699.5178&mass_max=699.522	2.04089	1.17482	2.06897	2.08662	2.69766	2.33151	35.142	26.2192	27.4756	27.1689	32.6642	21.9431
698.512	7.2706	Positive	PE(O-34:3)	http://metlin.scripps.edu/metabo_list.php?mass_min=697.50242&mass_max=697.50661	6.82548	8.75033	6.27567	5.73529	7.4447	11.7499	9.7749	7.17281	8.32015	7.18801	7.47504	5.30655
718.575	7.3045	Positive	PE(O-35:0)	http://metlin.scripps.edu/metabo_list.php?mass_min=717.56465&mass_max=717.56896	132.44	156.966	128.601	145.209	166.187	178.102	790.171	653.936	685.929	465.664	763.947	554.564
716.559	7.3135	Positive	PE(O-35:1)	http://metlin.scripps.edu/metabo_list.php?mass_min=715.54884&mass_max=715.55314	140.331	152.043	127.93	147.123	182.237	184.814	233.403	177.59	203.044	167.426	241.153	146.888
714.544	7.2955	Positive	PE(O-35:2)	http://metlin.scripps.edu/metabo_list.php?mass_min=713.53363&mass_max=713.53791	10.3234	12.1402	10.5029	12.2426	15.7602	14.4471	7.12275	5.30917	6.64377	4.94598	7.04305	4.59006
712.528	7.2417	Positive	PE(O-35:3)	http://metlin.scripps.edu/metabo_list.php?mass_min=711.51783&mass_max=711.5221	0.355474	0.475081	6.75749	0.340025	0.464379	0.390694	2.25067	1.74787	1.88025	1.47598	2.40541	1.17445
732.59	7.2507	Positive	PE(O-36:0)	http://metlin.scripps.edu/metabo_list.php?mass_min=731.57981&mass_max=731.58421	471.025	555.815	437.137	497.803	619.708	645.053	1005.4	860.855	834.441	915.212	992.423	715.065
730.574	7.2418	Positive	PE(O-36:1)	http://metlin.scripps.edu/metabo_list.php?mass_min=729.56418&mass_max=729.56857	1029.7	1166.12	983.13	1078.26	1350.99	1417.85	709.903	551.46	569.121	552.921	693.835	459.014
728.559	7.2238	Positive	PE(O-36:2)	http://metlin.scripps.edu/metabo_list.php?mass_min=727.54873&mass_max=727.55311	357.428	389.132	340.594	379.822	482.279	495.282	378.652	303.204	310.838	287.959	348.188	251.559
726.544	7.2074	Positive	PE(O-36:3)	http://metlin.scripps.edu/metabo_list.php?mass_min=725.53359&mass_max=725.53794	31.3261	35.4469	32.0788	34.1381	42.5984	44.0731	198.413	154.642	171.166	151.677	180.796	126.636
724.528	7.188	Positive	PE(O-36:4)	http://metlin.scripps.edu/metabo_list.php?mass_min=723.51766&mass_max=723.52201	3.8601	4.42539	4.41141	4.11171	5.43317	5.16639	42.0879	31.6604	35.2889	28.951	37.8333	25.4416
746.606	7.2418	Positive	PE(O-37:0)	http://metlin.scripps.edu/metabo_list.php?mass_min=745.5957&mass_max=745.60018	67.3168	79.3006	64.8302	69.1599	86.2053	86.8316	178.438	150.398	153.582	146.33	178.054	129.187
744.59	7.2419	Positive	PE(O-37:1)	http://metlin.scripps.edu/metabo_list.php?mass_min=743.57998&mass_max=743.58444	152.061	173.963	144.364	155.925	200.675	199.464	86.0863	64.3385	71.873	62.4958	85.7829	56.1403
742.574	7.2059	Positive	PE(O-37:2)	http://metlin.scripps.edu/metabo_list.php?mass_min=741.56438&mass_max=741.56884	66.0066	73.5239	64.5669	67.9241	84.4529	88.703	24.4588	19.4463	20.1858	16.3635	24.3456	15.774
740.559	7.188	Positive	PE(O-37:3)	http://metlin.scripps.edu/metabo_list.php?mass_min=739.54899&mass_max=739.55343	13.8612	14.8162	12.3989	13.0394	16.9426	16.8864	18.474	16.1005	15.8306	15.6684	17.4789	11.6219
738.543	7.1343	Positive	PE(O-37:4)	http://metlin.scripps.edu/metabo_list.php?mass_min=737.5333&mass_max=737.53773	11.6037	12.0869	11.7371	10.5577	14.2281	15.0177	20.6016	14.7815	16.0047	15.1106	18.5289	14.0849
736.528	7.1342	Positive	PE(O-37:5)	http://metlin.scripps.edu/metabo_list.php?mass_min=735.51794&mass_max=735.52236	10.7666	10.6094	10.1835	9.89911	12.833	13.0931	11.6411	8.933	8.55252	7.74802	11.8493	6.95752
758.605	7.1943	Positive	PE(O-38:1)	http://metlin.scripps.edu/metabo_list.php?mass_min=757.59541&mass_max=757.59996	65.0575	76.3433	59.5066	69.1526	85.415	87.2597	13.293	11.3206	11.4187	11.3263	13.1875	9.73724
756.59	7.1503	Positive	PE(O-38:2)	http://metlin.scripps.edu/metabo_list.php?mass_min=755.57998&mass_max=755.58451	158.348	183.701	155.519	164.558	202.392	213.829	245.545	191.136	199.838	188.419	208.468	169.265
754.574	7.1164	Positive	PE(O-38:3)	http://metlin.scripps.edu/metabo_list.php?mass_min=753.56419&mass_max=753.56872	272.111	302.53	271.569	286.877	352.167	373.159	753.741	605.687	633.509	588	646.182	519.076
752.559	7.0985	Positive	PE(O-38:4)	http://metlin.scripps.edu/metabo_list.php?mass_min=751.54853&mass_max=751.55305	587.584	647.677	565.885	601.041	732.094	804.539	1961.27	1472.68	1553.84	1404.91	1574.35	1252.81
750.543	7.0985	Positive	PE(O-38:5)	http://metlin.scripps.edu/metabo_list.php?mass_min=749.53343&mass_max=749.53793	714.444	777.198	707.464	752.352	914.282	979.054	1259.07	942.385	1048.11	933.346	1074.99	732.577
748.528	7.0985	Positive	PE(O-38:6)	http://metlin.scripps.edu/metabo_list.php?mass_min=747.5177&mass_max=747.52219	7.15463	9.03648	7.77205	7.78205	8.77371	10.7794	10.8883	8.21328	7.84867	7.478	9.97954	5.42653
770.606	7.1446	Positive	PE(O-39:2)	http://metlin.scripps.edu/metabo_list.php?mass_min=769.5954&mass_max=769.60002	15.7199	17.2753	15.7413	15.9903	19.4211	20.3078	108.125	89.3348	92.8918	88.4543	94.6085	75.958
768.59	7.1164	Positive	PE(O-39:3)	http://metlin.scripps.edu/metabo_list.php?mass_min=767.57965&mass_max=767.58427	26.8521	29.3394	24.6049	25.3587	31.4095	34.1823	37.5595	29.3773	342.034	324.654	372.928	285.376
766.574	7.0806	Positive	PE(O-39:4)	http://metlin.scripps.edu/metabo_list.php?mass_min=765.56389&mass_max=765.56849	55.3485	60.9643	52.7666	54.5727	67.3949	74.5652	86.5693	67.8892	68.7123	59.5667	69.7859	55.1651
764.559	7.0806	Positive	PE(O-39:5)	http://metlin.scripps.edu/metabo_list.php?mass_min=763.54873&mass_max=763.55332	76.632	78.7019	70.9299	74.1642	87.6627	99.0696	63.9186	45.0402	53.2348	43.6775	55.0775	37.8349
762.543	7.0807	Positive	PE(O-39:6)	http://metlin.scripps.edu/metabo_list.php?mass_min=761.53271&mass_max=761.53728	5.35759	5.6962	5.66641	5.49069	6.04867	7.72606	4.48694	10.9818	3.88176	12.3966	3.63105	2.25014
782.605	7.1075	Positive	PE(O-40:3)	http://metlin.scripps.edu/metabo_list.php?mass_min=781.59533&mass_max=781.60003	4.4595	5.09954	4.53621	4.42845	6.04547	6.04052	26.3182	21.6305	22.7462	19.6604	22.931	21.3992
780.59	7.0628	Positive	PE(O-40:4)	http://metlin.scripps.edu/metabo_list.php?mass_min=779.57956&mass_max=779.58424	10.4021	10.8645	9.8712	9.5545	11.3643	13.1588	127.546	102.187	108.266	94.243	114.384	89.2336
778.574	7.0638	Positive	PE(O-40:5)	http://metlin.scripps.edu/metabo_list.php?mass_min=777.56416&mass_max=777.56883	13.4692	14.6093	14.2652	13.282	17.6098	18.0493	13.1069	10.0683	10.0824	10.04	11.0716	7.99439
776.558	7.0627	Positive	PE(O-40:6)	http://metlin.scripps.edu/metabo_list.php?mass_min=775.54798&mass_max=775.55264	9.98399	10.4524	9.92181	10.1985	11.6536	9.31754	14.4513	11.0289	11.8117	10.8438	12.976	7.78094
774.541	7.0215	Positive	PE(O-40:7)	http://metlin.scripps.edu/metabo_list.php?mass_min=773.53112&mass_max=773.53577	28.9175	34.7887	29.6651	66.156	51.1018	56.8137	71.4119	68.9553	63.5632	74.879	69.4243	51.3997
706.467	7.7712	Negative	PS(30:0)	http://metlin.scripps.edu/metabo_list.php?mass_min=707.47318&mass_max=707.47742	4.40441	5.20024	4.85259	5.47887	6.84917	6.67876	9.0033	6.27721	8.25192	6.44338	11.7382	6.18047
748.514	7.7355	Negative	PS(33:0)	http://metlin.scripps.edu/metabo_list.php?mass_min=749.51971&mass_max=749.5242	0.971101	1.11089	1.0263	0.961478	0.992803	1.22148	6.37154	3.99171	5.90463	5.05131	5.55857	3.43663
746.499	7.7179	Negative	PS(33:1)	http://metlin.scripps.edu/metabo_list.php?mass_min=747.50454&mass_max=747.50902	6.82822	7.5663	7.64476	6.80819	8.24534	9.36879	31.062	24.5925	27.4004	25.4709	27.3047	19.1979
744.483	7.6998	Negative	PS(33:2)	http://metlin.scripps.edu/metabo_list.php?mass_min=745.48879&mass_max=745.49326	0.525039	0.554617	0.0657868	0.882537	0.138251	0.663686	6.9419	4.79636	6.719	5.12601	7.2148	4.66537
760.514	7.6999	Negative	PS(34:1)	http://metlin.scripps.edu/metabo_list.php?mass_min=761.51976&mass_max=761.52432	29.8597	33.5323	27.3734	27.2618	36.8958	33.6011	182.586	141.82	147.959	151.099	157.463	110.351
758.499	7.6824	Negative	PS(34:2)	http://metlin.scripps.edu/metabo_list.php?mass_min=759.50439&mass_max=759.50894	11.7814	14.0825	12.0653	11.3242	15.5235	15.3478	57.7185	45.5904	46.5496	45.5045	52.452	35.0453
756.483	7.682	Negative	PS(34:3)	http://metlin.scripps.edu/metabo_list.php?mass_min=757.48843&mass_max=757.49297	3.20733	4.05188	2.81112	3.80524	3.88608	4.3598	26.689	21.3721	21.4774	20.0742	24.3083	15.3323
754.467	7.6647	Negative	PS(34:4)	http://metlin.scripps.edu/metabo_list.php?mass_min=755.47285&mass_max=755.47738	0.855285	0.928271	0.46598	0.716956	0.92091	0.785137	2.40982	1.49312	2.39803	2.70508	2.8865	1.79502
752.451	7.6642	Negative	PS(34:5)	http://metlin.scripps.edu/metabo_list.php?mass_min=753.45686&mass_max=753.46138	1.83102	1.47797	1.55554	1.60443	2.64415	2.107	0	0.0869965	0	0	0	0.0749572
774.53	7.6998	Negative	PS(35:1)	http://metlin.scripps.edu/metabo_list.php?mass_min=775.53548&mass_max=775.54013	64.0891	73.0065	59.6141	61.2697	76.1834	76.6986	294.891	219.989	252.053	226.413	266.652	186.201
772.515	7.682	Negative	PS(35:2)	http://metlin.scripps.edu/metabo_list.php?mass_min=773.52009&mass_max=773.52472	44.1497	48.6472	39.5016	41.9387	51.867	53.3382	22.6495	17.077	17.8839	17.6098	20.1366	13.8107
770.499	7.673	Negative	PS(35:3)	http://metlin.scripps.edu/metabo_list.php?mass_min=771.50413&mass_max=771.50876	9.75532	11.4299	11.2777	11.1504	14.3393	14.2434	26.4268	19.2357	21.5325	19.9316	25.076	17.0344
768.483	7.6642	Negative	PS(35:4)	http://metlin.scripps.edu/metabo_list.php?mass_min=769.4886&mass_max=769.49321	2.57457	2.42439	2.07855	1.15839	3.50736	2.75749	12.3232	7.58043	9.18905	8.56993	10.3804	7.38292
766.467	7.6627	Negative	PS(35:5)	http://metlin.scripps.edu/metabo_list.php?mass_min=767.47283&mass_max=767.47743	4.19421	3.8573	2.86796	3.30299	3.85422	4.06448	3.16137	2.59631	2.31905	2.46312	2.86926	2.15938
790.562	7.7082	Negative	PS(36:0)	http://metlin.scripps.edu/metabo_list.php?mass_min=791.56695&mass_max=791.57169	7.94216	7.75143	7.45449	6.51786	9.86781	7.54612	7.18181	4.59923	6.21301	5.40738	4.83869	3.19049
788.546	7.6819	Negative	PS(36:1)	http://metlin.scripps.edu/metabo_list.php?mass_min=789.55095&mass_max=789.55569	75.7615	87.8189	72.1387	74.9198	93.2055	95.306	295.596	225.028	240.671	235.196	261.076	181.592
786.53	7.6641	Negative	PS(36:2)	http://metlin.scripps.edu/metabo_list.php?mass_min=787.5358&mass_max=787.54052	98.6389	106.42	87.958	96.4027	118.197	113.418	100.178	80.5746	87.1423	82.9335	88.6812	59.8584
784.514	7.6629	Negative	PS(36:3)	http://metlin.scripps.edu/metabo_list.php?mass_min=785.51979&mass_max=785.5245	38.0345	41.2237	37.5155	40.5464	48.5055	45.0988	210.678	164.742	180.626	166.041	197.353	133.841
782.499	7.6463	Negative	PS(36:4)	http://metlin.scripps.edu/metabo_list.php?mass_min=783.50415&mass_max=783.50885	29.1857	33.0226	26.7207	27.0501	35.2477	33.9423	99.9798	79.5652	86.8175	80.4625	90.8347	64.97
780.483	7.645	Negative	PS(36:5)	http://metlin.scripps.edu/metabo_list.php?mass_min=781.48883&mass_max=781.49351	117.106	136.014	103.301	116.623	138.583	137.958	42.5574	36.6313	37.1527	39.3994	38.3347	28.4118
802.562	7.6807	Negative	PS(37:1)	http://metlin.scripps.edu/metabo_list.php?mass_min=803.56713&mass_max=803.57194	25.6099	31.1474	25.91	24.3761	32.6192	30.9167	182.891	143.825	156.024	143.583	174.838	121.896
800.546	7.6641	Negative	PS(37:2)	http://metlin.scripps.edu/metabo_list.php?mass_min=801.55109&mass_max=801.55589	18.4529	20.491	15.0968	17.1694	20.9226	21.6613	10.278	7.95247	7.42506	7.35301	9.36141	7.22865
798.53	7.6463	Negative	PS(37:3)	http://metlin.scripps.edu/metabo_list.php?mass_min=799.5358&mass_max=799.54059	35.1239	38.9715	33.6015	32.3039	44.3074	40.5101	26.4877	20.4354	25.2846	21.8536	26.8867	18.6734
796.515	7.6449	Negative	PS(37:4)	http://metlin.scripps.edu/metabo_list.php?mass_min=797.51999&mass_max=797.52477	62.4209	66.1357	51.3691	57.8695	67.3225	70.2199	46.6752	36.3032	43.6044	37.285	44.2346	29.5082
794.499	7.6284	Negative	PS(37:5)	http://metlin.scripps.edu/metabo_list.php?mass_min=795.50427&mass_max=795.50904	253.638	280.209	219.937	241.082	297.317	293.14	116.463	88.8976	99.2133	91.5795	112.625	74.4238
792.483	7.6285	Negative	PS(37:6)	http://metlin.scripps.edu/metabo_list.php?mass_min=793.48851&mass_max=793.49326	4.99844	4.37045	3.6739	4.46204	5.12391	6.05943	1.15674	0.591584	0.505827	0.717666	1.76808	1.15348
816.577	7.6463	Negative	PS(38:1)	http://metlin.scripps.edu/metabo_list.php?mass_min=817.58272&mass_max=817.58762	16.6963	22.0165	18.0737	17.9273	22.2424	22.7079	42.9416	32.0751	35.5889	34.0767	39.6659	26.7366
814.562	7.6456	Negative	PS(38:2)	http://metlin.scripps.edu/metabo_list.php?mass_min=815.567&mass_max=815.57189	37.0374	40.7934	33.2804	34.0994	45.1826	41.1674	17.9461	13.4676	14.0899	13.2272	15.1314	9.69593
812.546	7.6284	Negative	PS(38:3)	http://metlin.scripps.edu/metabo_list.php?mass_min=813.55131&mass_max=813.55619	96.5025	112.98	93.0022	96.9441	119.565	120.474	174.098	143.028	155.307	143.089	162.192	108.638
810.53	7.6272	Negative	PS(38:4)	http://metlin.scripps.edu/metabo_list.php?mass_min=811.53549&mass_max=811.54035	199.572	219.325	180.918	190.364	230.682	221.992	442.107	354.301	385.652	363.085	406.197	279.327
808.515	7.6106	Negative	PS(38:5)	http://metlin.scripps.edu/metabo_list.php?mass_min=809.52003&mass_max=809.52488	839.765	941.46	756.098	828.563	994.741	968.604	1137.1	934.045	1022.06	957.314	1053.95	710.591
806.499	7.6106	Negative	PS(38:6)	http://metlin.scripps.edu/metabo_list.php?mass_min=807.50441&mass_max=807.50925	55.9378	62.3486	48.1805	54.8745	69.8859	66.5374	14.881	10.1785	11.2773	14.7601	13.3491	8.43491
804.483	7.5948	Negative	PS(38:7)	http://metlin.scripps.edu/metabo_list.php?mass_min=805.48883&mass_max=805.49366	7.71541	8.11976	5.72784	9.325	10.7178	8.39374	0.318711	0.330899	0.228769	0.577297	0.520165	0.407053
830.593	7.6469	Negative	PS(39:1)	http://metlin.scripps.edu/metabo_list.php?mass_min=831.59843&mass_max=831.60341	11.2287	12.2397	9.81343	9.75648	11.702	14.0771	22.3235	16.5944	19.7761	15.5635	21.0205	14.7773
828.578	7.6278	Negative	PS(39:2)	http://metlin.scripps.edu/metabo_list.php?mass_min=829.58286&mass_max=829.58783	9.38048	8.3307	7.06772	7.51889	8.5527	9.10216	1.78519	0.975803	1.38057	0.522034	1.10717	0.521434
826.562	7.627	Negative	PS(39:3)	http://metlin.scripps.edu/metabo_list.php?mass_min=827.56702&mass_max=827.57198	14.9832	15.3995	11.3216	12.1425	15.1199	14.6969	10.9434	8.15251	9.32265	8.60794	9.90165	7.44044
822.531	7.6104	Negative	PS(39:5)	http://metlin.scripps.edu/metabo_list.php?mass_min=823.53605&mass_max=823.54098	97.603	104.759	85.6557	89.4396	117.204	110.55	50.9409	40.3103	44.7681	39.6399	46.3615	32.9188
844.609	7.6282	Negative	PS(40:1)	http://metlin.scripps.edu/metabo_list.php?mass_min=845.6138&mass_max=845.61887	10.6566	12.1155	9.55944	10.6042	13.2456	12.508	4.77072	3.51847	4.12825	3.5448	2.90255	2.35392
840.577	7.6104	Negative	PS(40:3)	http://metlin.scripps.edu/metabo_list.php?mass_min=841.58237&mass_max=841.58741	28.111	30.2876	25.3998	24.6028	32.0228	33.6096	37.0188	26.7361	30.8773	28.2513	33.6739	22.6102
838.561	7.6092	Negative	PS(40:4)	http://metlin.scripps.edu/metabo_list.php?mass_min=839.56666&mass_max=839.5717	50.7835	55.7686	46.3216	47.0777	55.6019	59.3169	66.1409	52.8629	56.294	55.518	59.4686	44.611
836.546	7.5928	Negative	PS(40:5)	http://metlin.scripps.edu/metabo_list.php?mass_min=837.55106&mass_max=837.55608	146.648	162.109	132.909	134.053	170.839	172.592	103.059	85.6888	92.9086	86.0999	98.246	67.1178
854.593	7.5942	Negative	PS(41:3)	http://metlin.scripps.edu/metabo_list.php?mass_min=855.59809&mass_max=855.60322	5.46782	6.77214	5.03064	4.96435	6.6113	6.36457	5.49028	4.70398	5.71057	1.05949	5.35076	3.99999
852.577	7.5928	Negative	PS(41:4)	http://metlin.scripps.edu/metabo_list.php?mass_min=853.58257&mass_max=853.58769	12.198	11.95	7.12814	9.28983	12.4254	12.9665	141.071	111.835	119.288	105.852	115.588	84.4255
850.562	7.5853	Negative	PS(41:5)	http://metlin.scripps.edu/metabo_list.php?mass_min=851.56701&mass_max=851.57211	29.9515	29.0518	26.7423	26.8682	37.0248	34.7785	402.574	313.13	330.16	283.979	322.414	239.526
870.624	7.603	Negative	PS(42:2)	http://metlin.scripps.edu/metabo_list.php?mass_min=871.62955&mass_max=871.63477	4.17537	4.61066	4.51776	4.07773	3.79732	4.62129	0.253289	0.354628	0.112057	0.47751	0.164066	0.358699
868.608	7.5777	Negative	PS(42:3)	http://metlin.scripps.edu/metabo_list.php?mass_min=869.61347&mass_max=869.61868	17.6898	19.316	16.5675	13.318	19.6673	19.8205	6.78215	2.47396	5.87268	4.34462	5.60295	3.59275
866.593	7.5777	Negative	PS(42:4)	http://metlin.scripps.edu/metabo_list.php?mass_min=867.59838&mass_max=867.60358	33.6056	36.5408	30.5855	29.6123	36.9492	35.1862	1.8467	88.0237	87.2936	1.59157	84.4644	0.689099
864.578	7.5769	Negative	PS(42:5)	http://metlin.scripps.edu/metabo_list.php?mass_min=865.58303&mass_max=865.58822	92.4118	101.245	83.9668	81.8705	79.8352	108.809	404.037	1.54415	325.566	1.51723	2.2473	1.45227
878.593	7.5492	Negative	PS(43:5)	http://metlin.scripps.edu/metabo_list.php?mass_min=879.59819&mass_max=879.60346	6.07557	5.30374	4.81106	4.99927	4.39485	4.81938	75.3504	65.0355	66.3541	57.2898	63.6439	47.0928
896.64	7.5602	Negative	PS(44:3)	http://metlin.scripps.edu/metabo_list.php?mass_min=897.64485&mass_max=897.65023	2.08026	2.56111	2.30914	1.83577	2.62152	1.71056	0.414821	0	0.184131	0	0.10804	0
906.624	7.5404	Negative	PS(45:5)	http://metlin.scripps.edu/metabo_list.php?mass_min=907.62895&mass_max=907.63439	3.15466	3.54347	2.41634	1.83589	4.0047	3.21266	0.0955399	0	0	0	0.133606	0
922.656	7.5404	Negative	PS(46:4)	http://metlin.scripps.edu/metabo_list.php?mass_min=923.66074&mass_max=923.66627	1.66817	2.01248	0.951921	1.59589	1.06029	1.59186	0	0.0805508	0.26174	0	0.180857	0.148922
920.64	7.5385	Negative	PS(46:5)	http://metlin.scripps.edu/metabo_list.php?mass_min=921.645&mass_max=921.65052	12.4486	13.4088	10.1622	10.4953	13.5626	13.5723	1.46491	1.27038	0.971887	0.716583	1.78307	0.792329
934.655	7.5156	Negative	PS(47:5)	http://metlin.scripps.edu/metabo_list.php?mass_min=935.6605&mass_max=935.6661	2.08801	1.74567	1.73234	0.888375	1.04533	2.31445	0	0	0.214859	0.217836	0	0.0988779
689.559	9.1548	Positive	SM(d-33:1)	http://metlin.scripps.edu/metabo_list.php?mass_min=688.5492&mass_max=688.55334	18.6186	22.303	18.8666	19.4217	24.0662	24.941	35.5788	29.2252	29.0522	30.3002	29.5802	21.1451
703.575	9.1395	Positive	SM(d-34:1)	http://metlin.scripps.edu/metabo_list.php?mass_min=702.5648&mass_max=702.56902	16.9655	19.5315	16.4476	18.2024	22.3922	21.8052	40.3917	31.354	33.5328	32.9106	33.2941	24.9708
717.59	9.1165	Positive	SM(d-35:1)	http://metlin.scripps.edu/metabo_list.php?mass_min=716.58051&mass_max=716.58481	11.4315	13.3446	11.6513	12.8397	15.8809	16.0021	125.442	101.83	100.996	110.359	109.585	79.5199
715.575	9.0987	Positive	SM(d-35:2)	http://metlin.scripps.edu/metabo_list.php?mass_min=714.56499&mass_max=714.56928	0.234526	0.234639	0.149497	0.320438	0.274932	0.240761	0.340017	0.335555	0.298695	0.352918	0.28662	0.250462
745.622	9.0808	Positive	SM(d-37:1)	http://metlin.scripps.edu/metabo_list.php?mass_min=744.61195&mass_max=744.61643	12.2464	14.1958	12.2866	14.3363	16.9522	16.6815	62.7581	49.3897	49.9801	54.7632	56.8496	38.6053
759.638	9.0577	Positive	SM(d-38:1)	http://metlin.scripps.edu/metabo_list.php?mass_min=758.62777&mass_max=758.63233	56.0479	67.4681	58.6583	61.8581	76.0203	71.6421	91.1762	71.1897	73.3744	73.4475	82.6567	56.8561
773.654	9.0273	Positive	SM(d-39:1)	http://metlin.scripps.edu/metabo_list.php?mass_min=772.64342&mass_max=772.64806	551.289	661.722	569.389	625.459	749.95	707.57	665.443	514.924	528.861	552.077	593.819	400.252
771.638	9.0225	Positive	SM(d-39:2)	http://metlin.scripps.edu/metabo_list.php?mass_min=770.62783&mass_max=770.63246	2.30265	2.8859	2.27542	2.73498	3.34356	3.06971	0.989381	0.912711	0.857992	1.05865	1.05934	0.798325
787.669	9.0094	Positive	SM(d-40:1)	http://metlin.scripps.edu/metabo_list.php?mass_min=786.65853&mass_max=786.66326	59.5278	68.966	60.0504	67.0779	82.0838	75.5736	44.7814	32.6553	35.8016	35.2056	40.9553	27.5114
801.684	8.9915	Positive	SM(d-41:1)	http://metlin.scripps.edu/metabo_list.php?mass_min=800.67414&mass_max=800.67895	121.536	144.032	122.003	145.246	175.334	159.787	67.1308	50.5041	52.4861	58.4792	62.8197	41.7948
799.669	8.9915	Positive	SM(d-41:2)	http://metlin.scripps.edu/metabo_list.php?mass_min=798.65867&mass_max=798.66347	0.534575	0.552929	0.668471	0.498586	0.88992	0.74977	0.145158	0.0516108	0.0944592	0.0602049	0.0540138	0.0673311
815.7	8.9737	Positive	SM(d-42:1)	http://metlin.scripps.edu/metabo_list.php?mass_min=814.69009&mass_max=814.69498	18.5816	22.6363	18.6261	21.9795	26.8054	23.7819	11.451	8.96394	9.00276	10.6155	10.4591	7.2277
829.716	8.952	Positive	SM(d-43:1)	http://metlin.scripps.edu/metabo_list.php?mass_min=828.70542&mass_max=828.7104	11.7999	14.3698	11.9119	14.632	17.0482	16.2157	5.85558	3.94397	4.38211	5.07076	5.2869	3.60259
843.732	8.9379	Positive	SM(d-44:1)	http://metlin.scripps.edu/metabo_list.php?mass_min=842.72147&mass_max=842.72653	2.73079	3.58018	2.87907	3.55403	3.83906	3.94431	1.62216	1.04485	1.14578	1.23663	1.53114	0.939132

## Sheet: Fig 6. PLs of Life history
m/z	RT	scanmode	metabolite name	metlin link	L2_1	L2_2	L2_3	L2_4	Day1_1	Day1_2	Day1_3	Day1_4	Day1_5	Day3_1	Day3_2	Day3_3	Day3_4	Day3_5	Day7_1	Day7_2	Day7_3	Day7_4	Day7_5	Day10_1	Day10_2	Day10_3	Day10_4	Day10_5
1491.93	6.0993	Negative	CL1(76:14)	http://metlin.scripps.edu/metabo_list.php?mass_min=1492.9371&mass_max=1492.94605	0	6.36346	0.691367	0.373469	10.3462	6.5206	9.21326	11.2441	6.27631	4.47955	4.68862	2.65964	3.02325	7.05889	0	0	0.094749	0	0	3.68308	5.11863	3.79599	2.43729	2.49672
1524	6.1091	Negative	CL1(78:12)	http://metlin.scripps.edu/metabo_list.php?mass_min=1524.99881&mass_max=1525.00796	9.14338	21.7482	16.4808	12.8079	31.0712	23.9214	40.8658	16.0173	33.9526	25.9187	36.6333	15.7809	25.0553	40.2441	20.1296	14.2485	3.75845	14.5358	10.5725	34.7154	32.2879	21.832	14.7633	18.1821
1517.95	6.0531	Negative	CL1(78:15)	http://metlin.scripps.edu/metabo_list.php?mass_min=1518.9523&mass_max=1518.96141	16.7395	32.5134	14.4328	15.9135	30.9415	18.9991	40.8267	33.4094	21.6725	14.1556	22.0594	10.2774	16.4321	17.8189	8.18213	4.34215	2.46646	5.0771	4.30956	19.0836	24.9966	14.2651	8.18754	12.477
1531.96	6.0188	Negative	CL1(79:15)	http://metlin.scripps.edu/metabo_list.php?mass_min=1532.96762&mass_max=1532.97681	10.0306	47.3398	18.6455	11.7104	8.57283	8.84548	13.4499	9.7713	7.08923	8.67928	8.48702	5.46642	4.56353	8.22753	0.985733	1.21416	0.248773	0.824913	0.666311	10.3304	11.1245	5.48654	1.55078	5.72434
1552.02	6.0592	Negative	CL1(80:12)	http://metlin.scripps.edu/metabo_list.php?mass_min=1553.02747&mass_max=1553.03678	2.2407	10.8589	6.22226	7.00243	2.78133	3.63927	9.18308	5.49757	6.86175	24.6023	19.8781	9.2234	23.7922	24.3434	39.0952	4.73073	10.8109	31.3912	9.17157	37.661	29.8858	22.1088	14.8303	16.0875
1543.96	5.9834	Negative	CL1(80:16)	http://metlin.scripps.edu/metabo_list.php?mass_min=1544.9676&mass_max=1544.97686	59.4257	139.589	72.0396	69.9079	19.8994	25.4845	46.9935	48.0773	24.5714	62.7363	33.846	33.2421	24.1698	55.0882	52.6007	44.9849	15.4072	70.4761	36.9959	35.839	28.4593	20.4189	20.6941	33.1025
640.44	6.6134	Negative	CL2(59:0)	http://metlin.scripps.edu/metabo_list.php?mass_min=641.44625&mass_max=641.4501	0.616124	0.607054	0.109532	0	0.509324	0.355249	0.436625	0.456794	0.315433	2.07249	0.972504	0.772294	1.05795	1.28466	0.283351	0.338468	0.607708	1.18612	0.423357	13.6597	1.01573	2.8282	0.879001	2.51711
647.448	6.599	Negative	CL2(60:0)	http://metlin.scripps.edu/metabo_list.php?mass_min=648.45399&mass_max=648.45787	2.12674	3.02181	1.34503	0.505842	1.33804	0.668281	0.417845	1.10352	1.41391	0.340571	0.322697	0.234108	0.0781081	0.298479	0.413217	0.218601	0.332282	0.58817	0.251549	47.066	5.52862	10.581	3.51583	9.98802
654.456	6.5799	Negative	CL2(61:0)	http://metlin.scripps.edu/metabo_list.php?mass_min=655.46207&mass_max=655.466	0.670627	0.484985	0.0506161	0.0783346	0.302538	0.100443	0.0448925	0.0810344	0	0.0185875	0.0578279	0.0322286	0.0637518	0.0605656	0.0305438	0.119807	0.0635333	0.238483	0.145334	16.4714	3.04552	4.9233	2.09042	4.23339
660.456	6.5597	Negative	CL2(62:1)	http://metlin.scripps.edu/metabo_list.php?mass_min=661.46195&mass_max=661.46592	0.779193	0.380686	0.140361	0.049945	0.313873	0.14806	0.205107	0.463722	0.147165	0.0662185	0.0971439	0	0.0491683	0.0706371	0.0856264	0.0200936	0.0675315	0.246414	0.103705	20.694	2.42233	4.62082	1.77454	4.46342
673.464	6.4571	Negative	CL2(64:2)	http://metlin.scripps.edu/metabo_list.php?mass_min=674.46937&mass_max=674.47341	0.805193	0.93197	0.391211	0.503197	0.587131	0.455397	0.656048	0.328553	0.431209	0.116799	6.34901	0.37556	0.208933	0.31117	0.32091	0.221111	0.104684	0.33063	0.146472	8.2671	5.90282	3.685	2.71805	2.4482
680.472	6.4713	Negative	CL2(65:2)	http://metlin.scripps.edu/metabo_list.php?mass_min=681.47733&mass_max=681.48141	0	0.130368	0.0766691	0	0.989811	0.32386	0.600788	0.0595268	0.244846	0.460266	0.589328	0.242439	0.111992	0.324071	0.0760287	0.0440896	0.103055	0.0776008	0.00904432	5.87405	8.38947	3.89842	4.37467	2.96174
686.472	6.4034	Negative	CL2(66:3)	http://metlin.scripps.edu/metabo_list.php?mass_min=687.47748&mass_max=687.4816	0.113821	0.291708	0.133368	0.20331	1.05512	0.441851	0.277813	0.533293	0.381033	0.459329	1.89566	0.325145	0.303504	0.545884	0.1804	0.0627667	0.0341619	0.131149	0.0137377	6.27241	9.13883	4.27396	4.31058	2.94577
685.464	6.3571	Negative	CL2(66:4)	http://metlin.scripps.edu/metabo_list.php?mass_min=686.46937&mass_max=686.47348	1.20099	1.40059	0.224535	0.438145	0.693877	0.472895	0.415272	0.453079	0.927231	0.116909	0.41836	0.109761	0.104097	0.125532	0.308197	0.279565	0.268359	0.553371	0.272402	0.525506	0.943224	0.384532	0.35034	0.416281
694.487	6.4527	Negative	CL2(67:2)	http://metlin.scripps.edu/metabo_list.php?mass_min=695.49303&mass_max=695.4972	0.217694	0	0.0586303	0.121628	0.376118	0.157704	0.0335243	0.227044	0.112936	0.144289	0.22204	0.0699292	0.136808	0.111355	0.0791543	0.147135	0.0514821	0.228332	0.0324756	1.69507	1.84447	1.33932	1.66456	0.822625
693.479	6.4043	Negative	CL2(67:3)	http://metlin.scripps.edu/metabo_list.php?mass_min=694.48517&mass_max=694.48933	0.742158	1.55622	0.0517358	0.474056	1.21642	0.664328	0.664531	0.335801	0.420652	0.606135	0.587956	0.454682	0.513535	0.62464	0.365578	0.339512	0.14916	0.138824	0.140112	6.31102	9.75506	4.72585	5.42356	3.66261
700.487	6.4036	Negative	CL2(68:3)	http://metlin.scripps.edu/metabo_list.php?mass_min=701.49305&mass_max=701.49725	0.124749	0.113781	0.0556841	0.0750871	0.355777	0.395697	0.0666708	0.31202	0.240642	0.377181	0.700943	0.314116	0.386553	0.343502	0.29722	0.179165	0.0773708	0.131538	0.183853	6.20433	8.51901	3.96599	5.1084	3.30314
699.479	6.3471	Negative	CL2(68:4)	http://metlin.scripps.edu/metabo_list.php?mass_min=700.48482&mass_max=700.48902	1.28687	1.6407	0.324985	0.281519	0.552337	0.472461	0.158855	0.403267	0.30496	0.219069	0.259087	0.239746	0.20648	0.1497	0.123753	0.283202	0.209793	0.243976	0.172307	2.43812	3.98322	2.0966	1.91335	1.57412
707.495	6.3848	Negative	CL2(69:3)	http://metlin.scripps.edu/metabo_list.php?mass_min=708.50108&mass_max=708.50533	0.22689	0.294461	0.201447	0.253818	0.405415	0.259946	0.199647	0.263791	0.345016	0.124168	0.331216	0.0867562	0.112409	0.104965	0.102607	0.119764	0.0594595	0.443828	0.124306	1.94323	3.85802	1.52994	2.0765	1.06894
714.503	6.357	Negative	CL2(70:3)	http://metlin.scripps.edu/metabo_list.php?mass_min=715.50893&mass_max=715.51321	0.424596	0.67213	0.156007	0.24196	0.48155	0.603331	0.25842	0.231623	0.464654	0.0902942	0.289766	0.0170108	0.082219	0.0405713	0.122385	0.217501	0.134335	0.319648	0.145499	0.420183	0.826904	0.546799	0.694221	0.417806
718.488	6.2842	Negative	CL2(71:6)	http://metlin.scripps.edu/metabo_list.php?mass_min=719.4933&mass_max=719.49761	0	0.130525	0.0480642	0.0226575	0.5382	0.189813	0.445222	0.198925	0.421211	0.103861	0.204527	0.0642349	0.271924	0.15518	0.0391929	0.00284652	0.0309539	0.0202987	0	0.080506	0.0956307	0.0902345	0.0671321	0.102353
726.504	6.2752	Negative	CL2(72:5)	http://metlin.scripps.edu/metabo_list.php?mass_min=727.50937&mass_max=727.51372	0.0934938	0	0.0665426	0.0540973	1.32958	1.34097	1.81229	1.38678	1.42634	0.279401	0.523407	0.281017	0.417444	0.425173	0.0309967	0.0613898	0.0297876	0.0417078	0.0524797	0.316032	0.191282	0.21455	0.165208	0.257924
724.488	6.2224	Negative	CL2(72:7)	http://metlin.scripps.edu/metabo_list.php?mass_min=725.49377&mass_max=725.49812	0.280965	0	0.110465	0.0627433	1.26983	1.25981	1.45266	1.08653	1.01086	0.149104	0.5834	0.212743	0.499233	0.378418	0.102812	0.063277	0	0.0649019	0.0495097	0.334746	0.516817	0.300336	0.125192	0.393694
722.472	6.2075	Negative	CL2(72:9)	http://metlin.scripps.edu/metabo_list.php?mass_min=723.47751&mass_max=723.48185	0.0653533	0	0.0648488	0.153959	0.491212	0.765202	0.997782	0.758828	0.963332	0.229736	0.301419	0.190675	0.457551	0.299045	0	0.0888984	0	0.0406207	0.0106165	0.337595	0.263637	0.215983	0.0827883	0.28225
728.473	6.1884	Negative	CL2(73:10)	http://metlin.scripps.edu/metabo_list.php?mass_min=729.4782&mass_max=729.48257	0.0681501	0.370414	0.16286	0.188763	1.85532	0.71163	0.58311	1.01465	1.43043	0.163292	0.537662	0.215553	0.562491	0.501815	0.0931384	0.0738716	0.0275378	0.0667305	0.0612196	0.350439	0.618796	0.315307	0.255354	0.625605
732.504	6.255	Negative	CL2(73:6)	http://metlin.scripps.edu/metabo_list.php?mass_min=733.50912&mass_max=733.51352	0	0.137394	0.0393109	0.0666764	1.31329	1.17371	2.08568	1.37844	1.48848	0.491762	0.803171	0.497114	0.590906	0.522006	0	0.0409283	0.0131539	0.026293	0.0224285	0.467667	0.656051	0.267534	0.196348	0.89643
731.496	6.2371	Negative	CL2(73:7)	http://metlin.scripps.edu/metabo_list.php?mass_min=732.50166&mass_max=732.50604	0.50346	0.964963	0.266869	0.297814	2.03575	1.22051	0.805712	1.65556	1.03621	0.506175	0.696008	0.324768	0.649093	0.597928	0.119393	0.103106	0.018219	0.172796	0.0944496	0.541929	0.654229	0.251804	0.283751	0.810104
730.488	6.2242	Negative	CL2(73:8)	http://metlin.scripps.edu/metabo_list.php?mass_min=731.49356&mass_max=731.49794	0	0.500937	0.0275036	0.0255651	0.881085	0.743729	1.03707	0.692713	0.837556	0.131964	0.63793	0.237983	0.414076	0.397563	0.0665179	0.0600021	0.028829	0.0506487	0.0261173	0.577959	0.621511	0.214484	0.269792	0.569164
729.481	6.2215	Negative	CL2(73:9)	http://metlin.scripps.edu/metabo_list.php?mass_min=730.48612&mass_max=730.4905	0.391153	0.997635	0.149762	0.16073	1.19662	1.92528	0.732746	1.90305	2.05855	0.626938	0.491699	0.324864	0.757496	0.502173	0.254911	0.210014	0.127771	0.285713	0.177546	0.761488	0.63477	0.591581	0.441006	1.00496
735.481	6.1561	Negative	CL2(74:10)	http://metlin.scripps.edu/metabo_list.php?mass_min=736.48614&mass_max=736.49056	0.431577	0.535132	0.300132	0.256528	6.90027	6.91501	9.27869	6.41031	6.72063	1.89719	3.27917	1.52708	3.87753	3.2305	0.211588	0.187967	0.0998993	0.29764	0.151858	2.08361	1.75319	1.20951	0.898872	1.89133
734.473	6.1385	Negative	CL2(74:11)	http://metlin.scripps.edu/metabo_list.php?mass_min=735.47821&mass_max=735.48262	0.200901	0.640658	0.595233	0.600997	6.24226	6.53489	8.92953	6.64037	4.18629	1.26431	3.59404	1.70185	1.83911	3.02319	0.162601	0.139593	0.0394943	0.211374	0.0852492	2.19195	1.76084	1.43848	0.852511	2.14287
733.465	6.1385	Negative	CL2(74:12)	http://metlin.scripps.edu/metabo_list.php?mass_min=734.47039&mass_max=734.47479	0.334027	0.585418	0.114725	0.226678	6.68648	6.45304	6.09848	6.64782	6.9358	1.8646	2.84461	1.64073	3.37495	2.21514	0.158291	0.0710109	0.0832338	0.147909	0.0485801	1.81518	1.31961	1.49095	0.840051	2.15408
732.457	6.1418	Negative	CL2(74:13)	http://metlin.scripps.edu/metabo_list.php?mass_min=733.46232&mass_max=733.46672	0	0.481501	0.311375	0.165236	4.93085	4.4459	4.07485	4.98939	4.4504	1.26427	1.50013	1.0124	1.67659	1.43744	0.0474089	0.0822841	0.0229304	0.127339	0.0639199	1.21222	1.05742	0.688949	0.555187	1.08855
731.449	6.1337	Negative	CL2(74:14)	http://metlin.scripps.edu/metabo_list.php?mass_min=732.45457&mass_max=732.45896	0.17089	0.118885	0.0473575	0.0934113	2.44037	1.72616	2.72695	0.419613	1.8661	0.32252	0.418801	0.342243	0.807961	0.604202	0.0458775	0.0498555	0.0542594	0.0517718	0.0202449	0.37059	0.526263	0.27635	0.194627	0.564407
738.504	6.2077	Negative	CL2(74:7)	http://metlin.scripps.edu/metabo_list.php?mass_min=739.50921&mass_max=739.51364	0.291527	1.61486	0.813901	0.906428	10.0542	7.60737	4.73919	8.03334	9.99661	2.86638	3.33329	1.79214	2.00905	2.8676	0.285726	0.562745	0.112776	0.445106	0.306126	1.57362	1.93455	1.07706	0.624399	2.53059
736.488	6.1832	Negative	CL2(74:9)	http://metlin.scripps.edu/metabo_list.php?mass_min=737.49367&mass_max=737.49809	0.168978	1.2043	0.465428	0.256337	6.83221	7.00365	7.09581	5.29979	6.1379	2.03178	2.68103	1.01318	3.06796	1.99232	0.168968	0.426158	0.0396849	0.229694	0.145268	1.79557	1.68362	1.07524	1.04801	1.98122
742.488	6.1621	Negative	CL2(75:10)	http://metlin.scripps.edu/metabo_list.php?mass_min=743.49373&mass_max=743.49819	0.143309	1.47446	1.31829	0.78291	4.0372	5.10549	4.69094	4.12589	2.0319	1.89867	2.19913	0.390375	2.84331	2.25063	0.163189	0.219953	0.0645924	0.335858	0.11036	2.26579	1.69742	1.38132	0.908159	1.55338
741.481	6.1515	Negative	CL2(75:11)	http://metlin.scripps.edu/metabo_list.php?mass_min=742.48607&mass_max=742.49052	1.39814	2.66149	1.11579	1.41575	5.52218	6.79242	9.48451	4.81343	3.53973	2.34011	3.53733	1.93692	3.65078	2.90349	0.36686	0.278339	0.242232	0.589377	0.361175	3.31866	2.52831	2.18083	1.67784	3.20414
740.472	6.1398	Negative	CL2(75:12)	http://metlin.scripps.edu/metabo_list.php?mass_min=741.47807&mass_max=741.48252	0.247862	1.8006	1.05513	1.24612	4.5281	5.08403	7.75378	4.88352	3.59819	1.75615	3.06263	1.78661	2.89898	2.42625	0.208656	0.331939	0.0732611	0.353947	0.203552	2.67767	3.08394	1.39784	1.28801	2.55922
739.465	6.1209	Negative	CL2(75:13)	http://metlin.scripps.edu/metabo_list.php?mass_min=740.47027&mass_max=740.47471	0.946085	2.00767	0.841104	0.651568	4.65517	3.65398	5.05933	3.91415	5.93503	1.2072	1.82953	0.899561	0.579821	1.47177	0.186639	0.589157	0.218402	0.517364	0.365329	1.88258	1.9786	1.319	0.987856	2.06625
738.457	6.135	Negative	CL2(75:14)	http://metlin.scripps.edu/metabo_list.php?mass_min=739.46238&mass_max=739.46681	0.265338	2.11878	0.439045	1.42454	1.34816	1.15576	5.73883	1.48253	1.03954	0.421546	0.766748	0.432664	0.877314	0.622494	0.277318	0.318514	0.106574	0.370462	0.172824	0.680006	0.742092	0.239758	0.370075	0.861205
743.496	6.1709	Negative	CL2(75:9)	http://metlin.scripps.edu/metabo_list.php?mass_min=744.50149&mass_max=744.50595	0.511631	1.03543	0.57447	0.62886	2.25719	3.99881	4.572	3.43344	2.35038	1.11498	1.70496	1.07931	1.57025	1.30224	0.313429	0.303484	0.189534	0.313375	0.296615	1.48712	2.21931	1.11295	0.762103	2.23212
747.48	6.1035	Negative	CL2(76:12)	http://metlin.scripps.edu/metabo_list.php?mass_min=748.48557&mass_max=748.49005	2.23763	7.24318	5.30587	4.34078	32.8157	38.167	46.0277	39.1544	33.2299	17.2618	23.6206	14.1102	25.2016	22.9242	3.30014	2.38794	0.841497	2.53958	1.99961	13.0313	10.7627	8.73397	5.73353	13.0248
746.472	6.0947	Negative	CL2(76:13)	http://metlin.scripps.edu/metabo_list.php?mass_min=747.47796&mass_max=747.48243	2.01044	1.35275	6.29547	5.76734	30.2228	29.8693	35.4016	29.4731	27.4485	14.5536	17.5861	9.72934	19.6812	17.2499	1.96348	1.48138	0.578241	1.29922	1.02832	10.3304	10.35	5.38009	5.01142	10.0834
745.465	6.08	Negative	CL2(76:14)	http://metlin.scripps.edu/metabo_list.php?mass_min=746.47017&mass_max=746.47464	1.21306	4.63832	4.85976	3.8862	17.4048	16.1558	18.3945	16.9548	16.7058	7.77096	9.63899	5.43354	9.27674	8.39932	0.906604	0.381786	0.161388	0.659053	0.607581	6.51731	6.09909	4.5312	2.91658	5.92956
744.457	6.0861	Negative	CL2(76:15)	http://metlin.scripps.edu/metabo_list.php?mass_min=745.46228&mass_max=745.46675	0.723985	1.83818	1.75263	2.00982	6.65201	7.44418	8.61195	7.15154	7.33963	2.43997	3.20757	1.8151	3.42227	3.19536	0.0759318	0.194213	0.0485409	0.170527	0.117854	2.12805	2.30216	2.01286	1.47305	2.58555
750.503	6.1708	Negative	CL2(76:9)	http://metlin.scripps.edu/metabo_list.php?mass_min=751.50819&mass_max=751.51269	1.27054	2.37579	1.66794	1.77543	7.08346	6.6428	11.2398	7.00662	7.61395	3.51115	1.0309	1.83453	4.30432	2.82792	1.09197	0.663106	0.512374	1.44924	0.887144	3.08337	2.83251	1.56682	1.60172	3.84587
755.495	6.1124	Negative	CL2(77:11)	http://metlin.scripps.edu/metabo_list.php?mass_min=756.50086&mass_max=756.50539	1.63769	5.61283	2.30605	1.5241	7.95958	7.4113	10.0946	7.50402	6.16109	5.55619	7.29159	4.7838	8.03805	7.12539	1.08785	0.678671	0.407597	0.864223	0.79713	6.39825	7.58412	5.18116	3.68786	7.40529
754.488	6.1014	Negative	CL2(77:12)	http://metlin.scripps.edu/metabo_list.php?mass_min=755.49312&mass_max=755.49764	3.12059	7.46824	6.12494	5.23499	16.4115	14.7621	20.9341	16.2571	14.1332	8.7247	11.6238	7.06958	10.9742	10.9272	1.26267	0.618176	0.349963	1.14872	0.620179	10.1521	11.9045	7.13427	5.16202	10.577
753.48	6.086	Negative	CL2(77:13)	http://metlin.scripps.edu/metabo_list.php?mass_min=754.48557&mass_max=754.49009	5.53087	15.6272	10.0854	8.5882	20.3729	19.161	20.768	18.4783	15.2676	8.88007	12.082	6.91282	10.3158	10.5589	1.21548	0.805341	0.379879	1.26212	0.695628	9.02561	10.6246	7.11178	5.47501	10.5608
752.472	6.0708	Negative	CL2(77:14)	http://metlin.scripps.edu/metabo_list.php?mass_min=753.47767&mass_max=753.48219	3.21796	11.5813	7.38598	7.29975	12.3445	11.0595	14.373	12.6645	10.0178	5.07499	6.771	3.92755	6.2276	6.42089	0.401756	0.414178	0.21314	0.394047	0.262742	5.93038	7.06227	4.46293	3.40175	6.09942
751.464	6.0769	Negative	CL2(77:15)	http://metlin.scripps.edu/metabo_list.php?mass_min=752.46981&mass_max=752.47432	1.80515	6.40026	4.7037	4.49389	5.67456	5.176	7.11577	5.80579	3.6235	1.98989	2.68468	1.62412	2.38301	2.45342	0.805607	0.504207	0.265046	0.949855	0.485483	2.9539	3.31439	1.86414	1.62186	3.09894
761.494	6.0822	Negative	CL2(78:12)	http://metlin.scripps.edu/metabo_list.php?mass_min=762.49956&mass_max=762.50413	10.976	27.7862	17.245	12.145	61.1289	59.8124	79.802	66.2497	52.7759	76.0888	90.8129	57.7108	90.4618	94.1162	27.2988	22.6879	7.83967	25.1729	15.6027	45.982	47.8099	28.2519	22.4701	44.2471
757.464	6.0337	Negative	CL2(78:16)	http://metlin.scripps.edu/metabo_list.php?mass_min=758.46969&mass_max=758.47424	7.00075	12.9322	9.82573	9.80664	14.3634	12.309	16.0732	14.1315	11.186	8.95317	9.44054	5.7284	9.35397	9.40536	2.37047	1.76501	0.730307	2.1273	1.73085	8.42915	8.10553	5.07077	4.00916	7.08323
756.456	6.0249	Negative	CL2(78:17)	http://metlin.scripps.edu/metabo_list.php?mass_min=757.46175&mass_max=757.46629	1.0789	3.39294	1.49416	1.69249	4.74975	0.590256	0.676528	4.84169	0.544499	0.49794	1.06331	0.677176	1.06625	0.922321	0.602201	0.36277	0.175216	0.6443	0.416973	1.39272	0.875912	0.930043	0.630265	3.3636
765.48	6.0296	Negative	CL2(79:15)	http://metlin.scripps.edu/metabo_list.php?mass_min=766.48523&mass_max=766.48982	21.0388	51.6546	35.5352	32.8376	20.5013	16.8654	22.0886	17.3066	16.8108	12.9838	13.5427	9.80312	11.6149	14.4787	3.72695	2.49948	1.21922	3.23277	2.02436	13.8624	15.4454	8.17929	7.09272	13.5244
764.472	6.0139	Negative	CL2(79:16)	http://metlin.scripps.edu/metabo_list.php?mass_min=765.47739&mass_max=765.48198	10.5872	24.9857	16.4277	15.2671	8.04144	6.41945	9.28754	8.43489	5.96189	5.54935	5.58401	4.37939	5.15846	6.328	0.656926	0.863389	0.556967	1.90691	0.84776	5.97271	6.73345	3.50027	3.44282	5.77568
763.464	5.9818	Negative	CL2(79:17)	http://metlin.scripps.edu/metabo_list.php?mass_min=764.46956&mass_max=764.47414	0.843561	4.41744	1.34978	0.861695	7.03893	0.45969	7.34828	0.685706	5.27844	0.715537	0.873677	0.619347	0.541437	0.475569	4.38873	2.99805	1.23317	4.10895	2.15147	1.10874	1.24129	0.667843	0.510922	1.23084
771.479	5.9839	Negative	CL2(80:16)	http://metlin.scripps.edu/metabo_list.php?mass_min=772.48463&mass_max=772.48926	78.1529	153.942	107.136	115.697	53.5217	49.4029	64.0561	59.8187	48.2602	78.4985	66.2161	53.3021	60.8674	81.1704	93.2601	77.6181	32.473	117.892	61.9572	46.5968	46.2513	25.3931	23.408	43.0108
947.506	7.5465	Negative	dlCL1(38:6)	http://metlin.scripps.edu/metabo_list.php?mass_min=948.51109&mass_max=948.51677	27.5393	118.176	30.2623	36.9386	12.453	5.79315	18.0496	13.8209	16.4695	20.9079	25.0558	18.8392	25.5186	26.489	11.6094	12.8426	4.09432	5.97656	4.68882	22.5013	43.5381	25.7692	19.2957	35.9787
945.491	7.5468	Negative	dlCL1(38:7)	http://metlin.scripps.edu/metabo_list.php?mass_min=946.49558&mass_max=946.50126	33.1932	96.8923	23.2227	38.6417	15.9772	4.01256	4.80789	7.27905	2.32874	10.0039	19.1113	10.8741	13.3622	13.0433	2.00975	4.30175	0.345259	2.88699	1.12095	15.7039	30.2583	16.2742	13.7322	26.762
963.537	7.5452	Negative	dlCL1(39:5)	http://metlin.scripps.edu/metabo_list.php?mass_min=964.54207&mass_max=964.54785	0	6.72494	1.11097	0	0	1.47531	4.00591	0	0	0.200438	0	0.270803	0.90645	1.65523	0	0	0	0	0	5.84542	13.4148	4.62441	3.94804	5.28065
959.506	7.5231	Negative	dlCL1(39:7)	http://metlin.scripps.edu/metabo_list.php?mass_min=960.51056&mass_max=960.51631	11.3832	77.806	16.1541	20.6752	3.99977	0	0	0	1.53027	1.91442	4.8317	2.64665	2.2792	2.52704	0	0	0	0	0	5.961	17.4716	6.48189	6.73763	12.5545
975.538	7.5283	Negative	dlCL1(40:6)	http://metlin.scripps.edu/metabo_list.php?mass_min=976.54284&mass_max=976.54869	20.0735	110.102	27.7703	33.484	6.19105	1.28533	1.83668	1.60074	3.26837	46.8888	28.0404	26.7547	27.1623	31.5112	45.2738	44.6239	20.6146	33.027	22.2932	60.4293	149.211	63.4264	53.4114	68.0306
973.522	7.5275	Negative	dlCL1(40:7)	http://metlin.scripps.edu/metabo_list.php?mass_min=974.52673&mass_max=974.53257	140.238	534.902	122.165	160.239	31.5643	5.48429	24.0027	19.4385	12.4954	52.5446	42.0241	37.259	38.9836	41.4728	74.9995	79.508	34.3088	59.5428	41.8416	65.4885	133.146	65.8651	59.3509	87.6705
971.506	7.5222	Negative	dlCL1(40:8)	http://metlin.scripps.edu/metabo_list.php?mass_min=972.51078&mass_max=972.51661	185.9	677.529	181.353	211.975	47.2618	6.29781	30.6656	29.9452	8.91269	30.7961	34.6945	29.1427	29.9236	47.1511	70.3371	68.7913	32.1213	55.1028	36.0513	48.3167	70.6069	48.6754	46.0665	76.3659
449.249	7.6478	Negative	dlCL2(34:2)	http://metlin.scripps.edu/metabo_list.php?mass_min=450.25576&mass_max=450.25846	6.93428	6.0722	2.84169	2.9748	4.41819	2.56126	3.22186	3.00817	4.47174	1.8502	0.848521	0.708693	0.259886	1.28555	1.56526	1.04361	1.20551	2.379	0.451708	1.0766	3.92766	2.37328	2.37991	2.5545
463.265	7.6294	Negative	dlCL2(36:2)	http://metlin.scripps.edu/metabo_list.php?mass_min=464.27142&mass_max=464.2742	8.55063	16.2453	3.39378	3.28922	15.4095	8.17637	12.0344	1.04724	9.50105	0.365746	1.32117	6.48569	0.611245	8.65459	2.36867	2.82238	2.70653	3.43673	1.28014	0.915352	3.74855	1.70575	1.42098	1.72985
461.249	7.5999	Negative	dlCL2(36:4)	http://metlin.scripps.edu/metabo_list.php?mass_min=462.25572&mass_max=462.25849	10.6866	14.5463	4.81708	4.36192	7.78849	0.924742	1.9076	1.45749	6.39961	0.73049	2.57244	3.3512	1.26744	1.048	1.95758	2.70888	1.59785	2.70064	1.04637	0.759503	0.895511	0.72145	0.365929	0.535622
460.242	7.582	Negative	dlCL2(36:5)	http://metlin.scripps.edu/metabo_list.php?mass_min=461.24794&mass_max=461.2507	2.53973	4.03417	1.06955	1.3065	2.03224	0.860745	2.32918	1.04241	2.53622	0.693183	1.31588	1.6131	1.12165	1.06851	0.484288	0.561904	0.296056	0.505758	0.17575	0.446672	1.14362	0.388742	0.556066	1.12372
475.265	7.5645	Negative	dlCL2(38:4)	http://metlin.scripps.edu/metabo_list.php?mass_min=476.27113&mass_max=476.27398	7.90924	9.31667	1.28788	3.62907	5.96677	2.93808	4.78614	4.5234	5.28785	1.3983	1.60985	1.30408	1.66858	1.29439	2.1738	1.651	0.518658	1.68092	0.567767	1.9169	3.08409	1.85432	1.64117	2.37693
474.257	7.5561	Negative	dlCL2(38:5)	http://metlin.scripps.edu/metabo_list.php?mass_min=475.26324&mass_max=475.26608	5.00367	18.2732	6.22955	6.6941	9.54826	3.70904	9.24403	5.60821	3.85404	5.5584	6.84028	6.02876	7.2613	6.7306	2.08572	3.74775	1.16956	2.9547	1.74608	6.6194	8.98775	6.50064	5.07428	9.48023
473.249	7.5464	Negative	dlCL2(38:6)	http://metlin.scripps.edu/metabo_list.php?mass_min=474.25555&mass_max=474.25839	15.9356	37.5377	11.5101	15.4771	11.3105	4.35994	12.889	9.15389	7.73441	7.09601	10.0623	8.83094	10.0293	8.87096	3.52602	4.98698	2.08746	3.2554	3.02629	7.55314	12.0236	8.85088	6.14856	11.2379
472.241	7.5466	Negative	dlCL2(38:7)	http://metlin.scripps.edu/metabo_list.php?mass_min=473.24783&mass_max=473.25067	12.2094	30.7301	11.8598	12.6615	9.96774	3.59309	6.68456	6.60306	5.31994	4.3888	6.53192	5.63835	6.25784	6.08072	1.47456	2.32569	0.65556	1.52116	0.929157	4.43553	8.86991	4.56466	3.66009	7.75941
471.234	7.5391	Negative	dlCL2(38:8)	http://metlin.scripps.edu/metabo_list.php?mass_min=472.23991&mass_max=472.24274	3.81016	15.112	4.38503	4.09908	2.12813	3.12378	5.6983	4.49724	1.69465	0.945184	2.31915	1.65781	2.3105	1.30824	1.01731	0.520977	0.525491	0.730888	0.629745	1.72661	3.68261	1.7175	1.23446	1.98171
481.265	7.5445	Negative	dlCL2(39:5)	http://metlin.scripps.edu/metabo_list.php?mass_min=482.27126&mass_max=482.27415	6.42183	15.6631	0.953583	1.84433	16.0204	4.11504	8.94941	7.08683	6.97078	0.470417	0.72577	0.651519	0.735256	0.975245	2.05144	2.02829	1.5257	2.44856	1.29224	1.69639	3.17903	2.37223	2.91235	2.40843
480.257	7.5402	Negative	dlCL2(39:6)	http://metlin.scripps.edu/metabo_list.php?mass_min=481.26326&mass_max=481.26614	3.67532	15.8809	4.10998	5.26952	4.20776	2.17655	4.13993	3.57138	2.81052	1.37024	1.95822	2.40172	2.10992	1.56753	1.1925	1.21097	0.968664	1.32053	0.687124	3.08501	5.99107	4.14493	2.64196	4.48547
479.249	7.5367	Negative	dlCL2(39:7)	http://metlin.scripps.edu/metabo_list.php?mass_min=480.25569&mass_max=480.25856	16.6694	48.0732	9.59312	18.0403	8.6516	5.02605	7.62524	5.40163	6.49365	3.09692	2.26582	2.10529	1.87243	2.07437	2.19947	1.40986	1.42575	2.87575	0.853123	3.01119	5.28932	3.29448	3.61537	4.55329
478.241	7.5367	Negative	dlCL2(39:8)	http://metlin.scripps.edu/metabo_list.php?mass_min=479.24765&mass_max=479.25052	7.12289	17.415	4.07587	4.94433	0.967487	0.523642	0.929122	0.358019	0.299778	0.516358	0.558354	0.669032	0.627505	0.264871	0.0569439	0.0986192	0.167302	0.141397	0.0908557	0.866272	1.97792	1.03564	1.11203	2.06401
488.273	7.5452	Negative	dlCL2(40:5)	http://metlin.scripps.edu/metabo_list.php?mass_min=489.27897&mass_max=489.2819	1.98265	5.9507	1.04733	1.70811	1.19446	0.565792	0.799473	0.257511	1.777	1.83724	2.03154	1.82465	1.6411	1.71496	1.72366	2.81179	0.961754	2.03634	1.29157	0.972995	2.24302	0.983165	0.853932	0.976381
487.265	7.5284	Negative	dlCL2(40:6)	http://metlin.scripps.edu/metabo_list.php?mass_min=488.27123&mass_max=488.27416	12.1066	41.8348	12.2274	13.9318	4.03785	7.77729	2.91391	2.88928	11.6956	11.3793	13.0232	12.0475	11.8203	11.8216	13.8952	27.1642	8.00599	13.1481	9.21177	17.1028	32.267	20.1707	15.3988	20.5932
486.257	7.5187	Negative	dlCL2(40:7)	http://metlin.scripps.edu/metabo_list.php?mass_min=487.2634&mass_max=487.26632	80.6118	190.309	50.4724	63.9657	17.8552	7.98625	15.1282	11.4294	10.7166	16.8285	17.6711	16.5354	15.9598	16.9906	24.643	34.9478	13.2052	26.1634	17.5232	22.6761	33.6515	19.9505	17.2912	25.5626
485.249	7.5194	Negative	dlCL2(40:8)	http://metlin.scripps.edu/metabo_list.php?mass_min=486.25557&mass_max=486.25849	94.9615	208.087	67.0986	78.9485	19.0745	9.94388	16.0062	13.9506	10.9673	13.1992	13.4048	14.8688	13.6204	12.815	21.3068	43.3902	11.4407	22.3624	14.6472	13.2406	26.4443	14.4303	13.0879	20.5716
484.241	7.5049	Negative	dlCL2(40:9)	http://metlin.scripps.edu/metabo_list.php?mass_min=485.24776&mass_max=485.25066	5.03528	16.5404	4.13441	3.28178	3.24168	1.66872	2.83953	1.61974	1.22819	4.54676	3.70894	4.09067	3.23017	3.42236	5.22644	6.18527	2.39876	4.86733	3.18534	2.75445	5.07772	3.29063	2.79414	4.71791
482.324	9.7669	Positive	LPC(15:0)	http://metlin.scripps.edu/metabo_list.php?mass_min=481.31464&mass_max=481.31753	83.3659	78.9199	70.2589	79.302	91.0106	124.758	136.438	119.822	111.936	198.929	180.425	216.213	218.021	180.65	208.814	227.963	227.991	160.36	223.714	136.446	151.569	176.9	179.229	185.746
480.308	9.7848	Positive	LPC(15:1)	http://metlin.scripps.edu/metabo_list.php?mass_min=479.29895&mass_max=479.30184	10.5063	15.9996	12.7318	30.4377	8.60842	10.7861	13.197	12.1071	9.46478	8.29435	9.51167	9.1243	11.5595	10.1678	11.5129	11.8438	11.3896	8.15099	12.4917	16.8426	19.0046	18.2185	21.0549	21.2858
496.34	9.7134	Positive	LPC(16:0)	http://metlin.scripps.edu/metabo_list.php?mass_min=495.33025&mass_max=495.33323	85.5515	66.6563	59.7733	85.0325	39.1281	60.3824	65.2835	55.9905	53.4043	44.6867	46.8184	54.4356	54.7169	36.7337	80.2172	113.15	114.662	68.3387	109.341	36.0839	51.3937	63.8562	60.205	57.4821
494.324	9.7308	Positive	LPC(16:1)	http://metlin.scripps.edu/metabo_list.php?mass_min=493.31465&mass_max=493.31762	219.075	197.924	184.088	292.239	122.781	142.159	156.97	142.56	167.339	105.137	107.914	139.004	134.47	90.4454	96.1567	121.318	123.177	79.1875	116.977	48.4171	54.4811	62.4401	72.5124	68.9758
492.308	9.7484	Positive	LPC(16:2)	http://metlin.scripps.edu/metabo_list.php?mass_min=491.29899&mass_max=491.30194	39.8126	42.7078	38.5615	57.3234	21.8583	14.8504	24.939	22.9111	28.131	13.9796	13.9488	17.0451	17.1111	12.3732	12.1687	14.7222	13.9956	9.48354	13.414	7.80221	9.00613	9.76873	11.951	11.3352
510.355	9.6777	Positive	LPC(17:0)	http://metlin.scripps.edu/metabo_list.php?mass_min=509.34595&mass_max=509.34901	132.531	143.98	122.248	177.936	82.6174	123.522	142.576	117.197	113.22	93.4832	106.129	131.624	133.383	74.3318	149.131	236.717	231.774	129.724	233.557	89.3515	102.033	154.04	142.932	152.981
508.34	9.6956	Positive	LPC(17:1)	http://metlin.scripps.edu/metabo_list.php?mass_min=507.33049&mass_max=507.33355	427.784	546.894	423.354	541.31	193.661	296.659	354.573	294.895	243.854	220.405	296.492	299.404	367.919	193.841	217.962	303.719	292.92	177.964	307.601	267.152	295.064	387.186	401.629	434.867
506.324	9.6954	Positive	LPC(17:2)	http://metlin.scripps.edu/metabo_list.php?mass_min=505.3149&mass_max=505.31794	65.0064	101.544	79.0763	92.7567	35.6738	45.0938	63.6617	52.4225	43.8056	18.7698	24.3152	29.6452	30.3499	17.908	4.86971	7.21055	7.20335	3.96677	6.94727	12.1149	13.8773	19.0246	19.9593	18.5564
524.371	9.6243	Positive	LPC(18:0)	http://metlin.scripps.edu/metabo_list.php?mass_min=523.36117&mass_max=523.36431	65.3529	51.7215	47.5864	81.8318	19.8305	33.4768	30.5986	26.8391	25.4039	22.6465	24.5393	25.3307	29.5873	18.9137	46.9317	77.7613	59.5768	26.5517	75.5949	20.4262	10.0884	12.8824	18.6328	38.4799
522.355	9.642	Positive	LPC(18:1)	http://metlin.scripps.edu/metabo_list.php?mass_min=521.3459&mass_max=521.34904	1375.53	1191.22	1089.11	1988.7	708.52	995.966	969.321	882.409	930.002	747.231	833.844	931.638	1028.99	653.485	784.288	1123.9	1098.41	581.929	1120.85	475.727	429.247	653.611	722.728	744.914
520.34	9.6421	Positive	LPC(18:2)	http://metlin.scripps.edu/metabo_list.php?mass_min=519.33039&mass_max=519.33351	525.976	381.922	328.399	621.746	362.982	517.18	564.159	498.751	454.444	192.246	230.901	266.908	312.184	184.152	163.083	231.299	218.316	119.336	233.507	90.6975	76.0707	128.67	130.662	127.579
518.324	9.6593	Positive	LPC(18:3)	http://metlin.scripps.edu/metabo_list.php?mass_min=517.31477&mass_max=517.31788	354.603	395.364	350.774	523.286	141.623	192.374	217.285	192.964	180.434	72.3541	90.0318	86.0302	109.051	64.2343	38.7829	53.6647	52.8663	30.0641	54.9648	34.7586	42.2214	68.4868	66.889	57.9014
516.309	9.6598	Positive	LPC(18:4)	http://metlin.scripps.edu/metabo_list.php?mass_min=515.29916&mass_max=515.30225	91.7202	113.693	74.8868	122.229	21.3577	34.4128	35.5885	44.075	43.65	4.44761	10.8108	7.08986	12.0459	6.8957	2.27195	3.59247	3.67659	1.61092	3.61095	3.29064	6.33949	9.96048	9.76115	9.43528
538.386	9.6062	Positive	LPC(19:0)	http://metlin.scripps.edu/metabo_list.php?mass_min=537.37698&mass_max=537.38021	7.59566	8.36228	8.80785	11.998	5.09721	7.21331	6.30994	5.57194	4.99105	5.37178	5.73556	5.90814	7.93529	4.93886	7.31943	12.1832	10.4069	4.98855	11.7905	5.70608	3.80147	7.8712	9.62467	9.83695
536.371	9.6231	Positive	LPC(19:1)	http://metlin.scripps.edu/metabo_list.php?mass_min=535.36147&mass_max=535.36469	213.376	246.699	226.106	303.661	149.318	227.106	215.839	188.354	154.823	106.882	144.76	135.266	192.255	111.734	130.049	190.074	164.882	90.6719	190.772	170.619	149.23	231.3	253.468	276.532
534.355	9.6062	Positive	LPC(19:2)	http://metlin.scripps.edu/metabo_list.php?mass_min=533.34596&mass_max=533.34917	36.9057	42.5949	39.0488	60.3602	17.1236	22.4402	23.0566	18.5765	17.6897	11.6279	12.7842	15.5543	17.4323	11.2665	3.68583	5.76346	5.46305	2.51808	5.70577	10.2101	10.6613	15.6445	19.2606	19.3337
532.34	9.6233	Positive	LPC(19:3)	http://metlin.scripps.edu/metabo_list.php?mass_min=531.33018&mass_max=531.33337	35.3748	52.4741	44.3312	67.6732	5.55732	31.2744	39.4956	28.4779	19.6188	4.06544	4.85797	6.24182	9.16356	5.43669	0.931199	1.14146	0.77741	0.358016	4.97636	7.07312	6.51758	9.43374	11.871	10.8223
528.308	9.6242	Positive	LPC(19:5)	http://metlin.scripps.edu/metabo_list.php?mass_min=527.29892&mass_max=527.30209	44.806	44.7059	40.3631	63.9142	7.68183	12.3084	16.3887	8.79775	8.82486	3.41501	3.99857	5.00919	5.48182	4.21844	0.884948	1.25547	1.32149	0.507632	1.14709	3.51358	3.80118	5.71265	6.69594	6.12954
552.402	9.5639	Positive	LPC(20:0)	http://metlin.scripps.edu/metabo_list.php?mass_min=551.39222&mass_max=551.39553	3.08473	2.05412	2.38715	5.11896	1.42126	1.6813	1.40146	1.37738	0.885696	1.93483	1.57975	1.58401	2.12116	1.44428	3.3825	5.26659	4.33521	2.03195	5.13823	1.46233	0.926787	1.96462	3.01624	2.83717
550.386	9.5707	Positive	LPC(20:1)	http://metlin.scripps.edu/metabo_list.php?mass_min=549.37666&mass_max=549.37997	16.1532	13.2465	15.3524	26.0604	13.168	16.7367	9.3891	11.6187	12.1308	13.5646	12.4053	12.0595	17.93	11.2926	15.7643	21.8574	20.6503	9.39027	22.2018	11.4553	7.33016	11.6017	17.5051	19.2621
548.371	9.5707	Positive	LPC(20:2)	http://metlin.scripps.edu/metabo_list.php?mass_min=547.36109&mass_max=547.36438	35.2263	22.0814	23.5758	46.6666	19.2119	25.5994	21.2239	18.4462	17.7079	29.8206	24.2866	31.8553	38.36	16.3574	68.9562	89.5649	81.1287	36.0012	92.9384	26.1579	11.5607	28.1955	38.3538	39.9819
546.355	9.5707	Positive	LPC(20:3)	http://metlin.scripps.edu/metabo_list.php?mass_min=545.34542&mass_max=545.3487	377.198	361.388	343.71	600.053	141.281	176.64	140.305	130.886	130.603	130.322	109.871	124.152	157.814	107.575	78.2486	169.127	159.627	76.7639	175.129	74.948	50.4843	86.6682	117.595	115.671
544.339	9.5713	Positive	LPC(20:4)	http://metlin.scripps.edu/metabo_list.php?mass_min=543.32946&mass_max=543.33273	757.871	786.023	754.578	1518.96	241.577	398.919	432.805	461.398	397.588	303.884	323.001	197.037	420.553	284.93	300.641	368.194	225.378	179.645	383.816	193.493	129.89	212.769	318.202	281.008
542.324	9.5858	Positive	LPC(20:5)	http://metlin.scripps.edu/metabo_list.php?mass_min=541.31452&mass_max=541.31778	2534.19	2009.07	2057.95	3725.65	907.158	1190.6	1026.92	849.474	856.884	486.511	464.343	566.409	661.984	479.767	673.967	842.83	785.084	386.334	842.108	301.966	254.003	354.713	483.453	498.666
566.418	9.5218	Positive	LPC(21:0)	http://metlin.scripps.edu/metabo_list.php?mass_min=565.40805&mass_max=565.41145	1.49416	1.53509	1.62747	2.57752	0.854921	1.33085	1.65355	0.692421	0.480467	1.33992	1.03019	1.4085	2.04963	1.30359	1.23421	1.84401	1.68575	0.854583	1.87296	1.57203	0.706014	2.02425	2.98481	2.71221
564.402	9.5529	Positive	LPC(21:1)	http://metlin.scripps.edu/metabo_list.php?mass_min=563.39225&mass_max=563.39563	0.687211	0.870801	0.936594	1.55667	0.437019	0.798554	0.728854	0.565266	0.220335	1.02628	0.888003	0.50291	1.59837	0.887128	0.706806	1.04476	0.909306	0.408485	1.1915	1.05874	0.868264	1.17324	1.77404	1.95171
580.433	9.4994	Positive	LPC(22:0)	http://metlin.scripps.edu/metabo_list.php?mass_min=579.42394&mass_max=579.42742	0.951245	0.201536	0.545156	1.25882	0.506371	0.799243	0.304664	0.349471	1.74526	0.959186	0.605383	0.992948	1.52234	0.894133	2.56173	1.70348	1.56059	0.733138	1.71811	0.892071	0.836388	0.888455	2.10379	1.84982
578.418	9.5083	Positive	LPC(22:1)	http://metlin.scripps.edu/metabo_list.php?mass_min=577.40808&mass_max=577.41155	0.337339	0.355321	0.287387	0.990183	0.341719	1.14758	0.509684	0.914712	0.897832	0.213197	0.079452	0.21419	0.326046	0.0784659	0.331505	0.378195	0.20628	0.0712785	0.270288	0.154151	0.126828	0.176944	0.312747	0.405348
574.386	9.4994	Positive	LPC(22:3)	http://metlin.scripps.edu/metabo_list.php?mass_min=573.37685&mass_max=573.38029	0.178547	0.191831	0.103249	0.523854	0.109774	0.110993	0.0760417	0.154567	0.0508228	0.211904	0.13299	0.15248	0.155694	0.154045	0.112883	0.174957	0.22831	0.0685383	0.214056	0.113925	0.113016	0.0624274	0.240438	0.227272
572.37	9.5173	Positive	LPC(22:4)	http://metlin.scripps.edu/metabo_list.php?mass_min=571.36086&mass_max=571.3643	0.375756	0.361358	1.40097	3.87148	2.35777	3.7771	2.73002	2.38517	2.43879	1.45067	1.06397	0.319332	0.71714	0.35416	0.657092	0.669631	0.892826	0.32159	1.00808	0.659183	0.568539	0.492175	1.16365	1.19341
594.449	9.4811	Positive	LPC(23:0)	http://metlin.scripps.edu/metabo_list.php?mass_min=593.43957&mass_max=593.44313	0.118664	0.288075	0.175533	0.180368	0.128179	0.307695	0.0859114	0.121603	0.132701	0.197883	0.113175	0.20053	0.249243	0.147227	0.155743	0.277315	0.232337	0.0912035	0.315657	0.201201	0.211166	0.334108	0.536586	0.445186
608.465	9.4471	Positive	LPC(24:0)	http://metlin.scripps.edu/metabo_list.php?mass_min=607.45526&mass_max=607.45891	0.264932	0.155721	0.155928	0.181639	0.0434998	0.159665	0.0629773	0.0432478	0.101495	0.152739	0.092574	0.243465	0.231802	0.172424	0.400524	0.628225	0.582507	0.214811	0.658582	0.0600754	0.141658	0.245556	0.45264	0.428555
622.481	9.4449	Positive	LPC(25:0)	http://metlin.scripps.edu/metabo_list.php?mass_min=621.47099&mass_max=621.47472	0.408605	0.14997	0.28084	0.457141	0.356016	0.404321	0.107672	0.156863	0.231718	0.0461696	0.0415221	0.0613102	0.130566	0.05761	0.220884	0.375111	0.287155	0.087403	0.305316	0.0688726	0.0835679	0.146094	0.22235	0.215669
636.496	9.4268	Positive	LPC(26:0)	http://metlin.scripps.edu/metabo_list.php?mass_min=635.48667&mass_max=635.49049	0.684877	0.199662	0.139388	0.354336	0.259048	0.088314	0.0585155	0.035382	0.156334	0.0773895	0.0436233	0.134125	0.20104	0.0940581	0.164784	0.237223	0.187042	0.0711709	0.255387	0.0677638	0.0583615	0.202646	0.283038	0.23184
440.277	8.7849	Positive	LPE(15:0)	http://metlin.scripps.edu/metabo_list.php?mass_min=439.26805&mass_max=439.27069	169.83	201.534	158.401	213.649	76.8872	79.1147	105.958	103.281	107.773	91.6071	77.5963	84.8526	96.5375	134.816	40.231	39.5439	38.7039	38.8373	37.6668	95.7757	54.5225	63.3124	68.3994	80.7826
438.262	8.8027	Positive	LPE(15:1)	http://metlin.scripps.edu/metabo_list.php?mass_min=437.2524&mass_max=437.25503	20.8446	35.5579	30.0206	28.7198	5.90313	6.75406	8.54817	8.50388	8.4908	2.92988	3.51946	2.78961	3.38153	5.03453	3.18432	3.65152	3.36328	3.09753	3.56668	6.54364	6.00173	5.65317	6.90281	8.12487
454.293	8.7513	Positive	LPE(16:0)	http://metlin.scripps.edu/metabo_list.php?mass_min=453.28374&mass_max=453.28646	238.931	193.356	190.249	244.287	175.916	216.637	256.478	258.879	303.121	108.373	95.8962	107.387	111.953	156.929	97.1156	94.8397	86.5317	84.817	85.8146	71.6446	74.8041	68.1273	85.6191	88.9128
452.277	8.7123	Positive	LPE(16:1)	http://metlin.scripps.edu/metabo_list.php?mass_min=451.26787&mass_max=451.27059	362.784	367.228	328.547	565.45	167.849	133.886	177.825	200.788	254.043	44.2409	59.9011	44.0341	48.6561	73.3583	22.8969	20.5546	19.9992	20.5806	17.4418	25.4181	20.4391	19.6191	26.8241	24.8286
450.261	8.7123	Positive	LPE(16:2)	http://metlin.scripps.edu/metabo_list.php?mass_min=449.25226&mass_max=449.25496	51.9428	54.2075	47.8563	84.5681	18.532	17.9044	22.6498	21.0939	31.9267	4.85681	4.5647	5.55883	5.71628	8.51141	2.28493	2.1491	2.24464	2.56139	1.45511	2.32755	2.67451	2.56424	3.25605	3.42749
468.309	8.7291	Positive	LPE(17:0)	http://metlin.scripps.edu/metabo_list.php?mass_min=467.29954&mass_max=467.30235	408.779	411.742	421.192	500.445	398.222	516.258	635.203	637.131	760.374	357.67	338.703	388.002	412.543	576.894	282.374	326.809	296.033	598.083	293.4	289.085	289.718	268.3	313.368	373.84
466.293	8.6946	Positive	LPE(17:1)	http://metlin.scripps.edu/metabo_list.php?mass_min=465.28373&mass_max=465.28653	716.907	951.782	707.78	937.981	218.035	244.479	314.502	303.737	321.479	100.912	118.144	91.7897	136.072	165.456	33.4994	36.9788	35.0519	37.4024	32.7992	95.7217	91.441	86.6963	102.833	110.011
464.277	8.6603	Positive	LPE(17:2)	http://metlin.scripps.edu/metabo_list.php?mass_min=463.26795&mass_max=463.27074	79.3125	116.972	82.3321	111.279	28.5708	34.5091	46.7396	40.958	40.9875	7.83157	7.92685	8.67524	9.81204	10.359	46.8149	1.38711	1.37794	1.38949	1.12639	5.38213	5.55802	5.22384	5.87303	6.37658
482.324	8.6782	Positive	LPE(18:0)	http://metlin.scripps.edu/metabo_list.php?mass_min=481.31452&mass_max=481.31741	287.963	203.674	209.487	278.598	196.313	248.952	316.139	315.232	435.619	158.896	136.125	146.67	161.013	223.432	219.521	240.878	221.192	214.382	216.926	143.601	146.785	133.556	159.008	176.362
480.308	8.6599	Positive	LPE(18:1)	http://metlin.scripps.edu/metabo_list.php?mass_min=479.29896&mass_max=479.30185	2344.42	2283.94	1847.52	3194.17	847.047	1106.88	1171.35	1052.28	1503.55	731.464	658.616	696.011	740.845	1116.12	529.562	566.393	553.128	534.878	490.587	434.31	416.064	408.313	461.394	520.107
478.292	8.6241	Positive	LPE(18:2)	http://metlin.scripps.edu/metabo_list.php?mass_min=477.28322&mass_max=477.28609	865.194	774.869	595.409	1009.05	367.616	461.526	571.844	515.502	549.848	134.588	126.648	133.979	154.069	217.719	64.3322	70.395	70.2539	69.8941	58.2887	54.5444	44.8677	47.9752	53.8619	55.6806
476.277	8.6123	Positive	LPE(18:3)	http://metlin.scripps.edu/metabo_list.php?mass_min=475.26767&mass_max=475.27053	325.706	460.05	340.508	438.298	82.8966	96.125	122.924	113.743	109.534	20.5529	22.6988	22.0836	26.9223	36.7285	5.79077	6.20537	7.0302	5.90904	4.80123	11.3784	10.7727	10.8983	11.2542	12.9033
494.324	8.6426	Positive	LPE(19:1)	http://metlin.scripps.edu/metabo_list.php?mass_min=493.31442&mass_max=493.31739	211.126	279.598	227.141	290.537	90.3213	130.522	141.763	126.04	140.179	58.7569	67.3509	62.1433	83.6719	100.316	43.6898	50.0772	44.266	39.7457	45.2099	76.0405	72.945	69.2287	78.2577	88.8708
490.292	8.553	Positive	LPE(19:3)	http://metlin.scripps.edu/metabo_list.php?mass_min=489.2832&mass_max=489.28614	21.6183	33.8423	23.1149	24.6306	1.88671	4.94198	4.66433	2.7738	2.06575	0.736927	0.94035	0.924305	1.07739	3.66667	14.0054	2.87792	2.71053	3.10653	4.21309	1.13822	2.90611	1.14467	1.34733	1.30823
486.261	8.5529	Positive	LPE(19:5)	http://metlin.scripps.edu/metabo_list.php?mass_min=485.25199&mass_max=485.25491	22.3432	27.4971	18.8524	26.652	4.62078	5.03303	6.44007	5.14095	5.06145	0.69977	0.937679	1.29669	0.967773	1.47491	6.12493	6.93406	6.12635	8.05571	5.69672	0.887202	0.589915	0.668591	0.618191	0.669988
506.324	8.5885	Positive	LPE(20:2)	http://metlin.scripps.edu/metabo_list.php?mass_min=505.31454&mass_max=505.31758	48.7473	42.9241	36.6165	61.8832	16.8251	22.4594	20.4126	20.7433	25.9295	16.9886	19.6974	20.0008	17.7215	27.6854	22.7587	24.8531	21.963	20.8662	22.3456	21.6853	18.4594	21.2201	15.1389	16.9261
504.308	8.5527	Positive	LPE(20:3)	http://metlin.scripps.edu/metabo_list.php?mass_min=503.29872&mass_max=503.30175	289.715	316.476	250.876	356.86	58.778	69.0871	65.5554	62.8779	50.2016	33.0202	30.3237	35.1831	34.55	56.9151	20.8739	20.8504	21.7637	20.8046	18.6087	23.0041	18.6908	20.0887	21.3673	22.1244
500.277	8.535	Positive	LPE(20:5)	http://metlin.scripps.edu/metabo_list.php?mass_min=499.26741&mass_max=499.27042	2047.17	1922.15	1586.07	2390.71	548.207	648.669	779.946	728.738	677.257	192.416	207.444	242.397	220.391	372.521	111.254	104.842	97.2828	104.535	90.9016	108.083	82.7439	92.6581	87.7277	102.328
469.257	7.5784	Negative	LPG(15:0)	http://metlin.scripps.edu/metabo_list.php?mass_min=470.26346&mass_max=470.26627	3.85453	5.52366	2.62676	1.71475	3.12482	1.8099	2.90558	2.7431	2.96237	0.441723	0.385953	0.197966	0.127529	0.169973	0.767386	0.342388	0.208862	0.983738	0.436178	0.82242	0.636984	0.258401	0.233371	0.735965
483.273	7.5384	Negative	LPG(16:0)	http://metlin.scripps.edu/metabo_list.php?mass_min=484.27922&mass_max=484.28212	3.25871	4.24591	2.46966	0.622634	0.965803	2.23902	0.603125	0.504653	3.11628	0.116925	0.374961	0.095357	0.0892904	0.2037	0.44169	0.110668	0.097952	0.994126	0.300107	0.499338	0.699178	0.413279	0.376127	0.384394
481.257	7.4922	Negative	LPG(16:1)	http://metlin.scripps.edu/metabo_list.php?mass_min=482.26344&mass_max=482.26633	1.11729	5.85907	2.99173	4.58916	8.3925	3.67196	4.66725	3.76009	3.16113	0.590511	2.25987	0.668564	0.673126	0.717783	1.06071	0.288702	0.449751	0.863879	0.45243	0.80671	1.07547	0.368005	0.780878	0.694996
497.289	7.4709	Negative	LPG(17:0)	http://metlin.scripps.edu/metabo_list.php?mass_min=498.2951&mass_max=498.29809	0.7548	4.81781	1.51686	1.51781	0.665274	3.84132	1.03964	0.963058	0.494505	0.636836	0.997422	0.609716	0.634321	0.572683	0.445109	0.404699	0.37538	1.34999	0.31226	0.385205	0.663026	0.344386	0.225263	0.41143
495.273	7.4794	Negative	LPG(17:1)	http://metlin.scripps.edu/metabo_list.php?mass_min=496.27929&mass_max=496.28226	1.23724	4.70489	1.93889	5.46291	9.28334	5.84538	7.6666	6.43663	5.05497	1.28072	3.82069	1.13953	1.42837	1.20583	1.36879	0.601376	0.778577	1.10881	1.26866	2.19813	2.98021	1.12256	2.11062	1.94151
511.304	7.4218	Negative	LPG(18:0)	http://metlin.scripps.edu/metabo_list.php?mass_min=512.31037&mass_max=512.31344	42.4504	131.931	39.1576	52.909	13.371	15.5546	19.0437	16.8349	10.7687	6.84629	9.25358	7.1645	7.22123	6.95874	4.43134	1.34001	2.02478	3.21824	2.52949	4.66405	7.00617	3.3339	3.12116	5.61604
509.288	7.4395	Negative	LPG(18:1)	http://metlin.scripps.edu/metabo_list.php?mass_min=510.29473&mass_max=510.29779	8.34971	28.673	9.75648	18.3545	9.60504	10.6177	11.8571	9.50669	8.81073	9.13731	12.0848	7.90375	7.19294	7.37782	9.63567	3.0012	4.86736	8.3337	6.83419	6.75396	8.61149	4.09353	4.1448	7.18847
507.273	7.4218	Negative	LPG(18:2)	http://metlin.scripps.edu/metabo_list.php?mass_min=508.27902&mass_max=508.28206	2.11444	3.86097	1.21323	1.63701	1.44275	2.01415	3.22092	3.12191	1.357	3.73435	4.68686	3.86135	3.12107	3.16797	4.516	1.11895	1.83752	2.93929	2.33696	2.33899	2.95714	1.53071	1.39694	2.63821
505.258	7.4216	Negative	LPG(18:3)	http://metlin.scripps.edu/metabo_list.php?mass_min=506.26386&mass_max=506.26689	4.21835	4.01012	1.27828	1.72188	1.4692	1.59395	1.93177	5.40012	5.5013	2.85688	4.54546	2.96345	2.98911	2.64555	1.47294	1.36922	0.645514	1.23151	0.608002	2.54473	3.47977	1.82322	1.51748	2.952
503.242	7.4218	Negative	LPG(18:4)	http://metlin.scripps.edu/metabo_list.php?mass_min=504.24819&mass_max=504.25121	2.59535	1.16882	0.54771	1.63382	1.49621	1.71224	1.44751	1.44658	1.7608	0.517676	0.94214	0.548792	0.635035	0.593425	0.877434	0.164379	0.243274	0.545249	0.337406	0.341991	0.378145	0.202913	0.203186	0.463018
523.304	7.4207	Negative	LPG(19:1)	http://metlin.scripps.edu/metabo_list.php?mass_min=524.31051&mass_max=524.31365	1.06102	3.15179	0.791474	2.79406	0.607671	1.44903	1.04108	0.974556	0.786098	0.514273	1.52932	0.554838	0.506084	0.456503	0.890554	0.208227	0.36353	0.679189	0.729333	1.0279	1.71714	0.674322	0.780101	1.25196
521.289	7.404	Negative	LPG(19:2)	http://metlin.scripps.edu/metabo_list.php?mass_min=522.2949&mass_max=522.29802	1.86595	2.58524	0.992935	0.883494	1.28683	1.49686	1.23315	0.894898	1.43597	0.403333	0.500118	0.416014	0.306973	0.355022	0.494053	0.111726	0.0857388	0.462998	0.354933	0.706653	1.11529	0.609836	0.475546	0.987397
519.273	7.4017	Negative	LPG(19:3)	http://metlin.scripps.edu/metabo_list.php?mass_min=520.27917&mass_max=520.28228	2.76913	3.2921	1.08226	1.78488	1.83571	1.86156	1.58238	1.73712	2.40359	0.739028	1.15604	0.689714	0.672461	0.664551	1.03131	0.275685	0.494613	1.4552	0.445816	1.15715	1.77685	0.847448	0.710629	1.5516
535.304	7.3879	Negative	LPG(20:2)	http://metlin.scripps.edu/metabo_list.php?mass_min=536.31044&mass_max=536.31365	1.1531	2.02881	1.21042	0.741515	1.00527	1.05795	0.985595	0.998808	1.10299	0.55857	0.709447	0.637214	0.414001	0.437682	1.41845	0.2406	0.712157	0.926592	0.660533	0.943492	1.24198	0.702781	0.58335	1.19884
533.289	7.3703	Negative	LPG(20:3)	http://metlin.scripps.edu/metabo_list.php?mass_min=534.29483&mass_max=534.29803	7.17265	24.0736	8.34983	11.0982	2.93712	2.66858	3.87354	4.00885	2.07755	13.1495	16.4204	12.8297	9.61614	11.4999	15.1675	3.38794	7.54806	12.5499	7.2347	15.3355	23.4547	11.3859	9.59624	19.7327
531.273	7.3786	Negative	LPG(20:4)	http://metlin.scripps.edu/metabo_list.php?mass_min=532.27915&mass_max=532.28233	18.2155	55.5706	18.6073	24.1189	4.56811	5.01655	7.16102	8.03259	4.34421	16.7745	17.9395	14.2195	10.1255	12.7585	21.3283	7.61202	11.2995	18.4962	11.0965	11.6808	18.75	8.27613	7.76329	16.5711
529.257	7.3658	Negative	LPG(20:5)	http://metlin.scripps.edu/metabo_list.php?mass_min=530.26351&mass_max=530.26669	2.76501	7.11074	2.1437	2.83417	2.83366	2.49111	5.70251	2.8558	1.82773	15.1154	12.8802	10.7439	6.92315	8.78737	24.3561	5.39602	14.5638	19.8337	16.9037	5.61956	8.53265	4.07508	3.69561	8.46268
571.289	8.4066	Negative	LPI(16:0)	http://metlin.scripps.edu/metabo_list.php?mass_min=572.29507&mass_max=572.2985	1.54145	1.53725	0.560446	0.430878	0.997159	0.364361	7.97277	8.81479	5.48508	0.280214	0.341308	0.409943	0.31887	0.597354	0.391	0.155631	0.0766854	0.31473	0.203374	0.250046	0.734109	0.419364	0.271754	0.654617
585.305	8.3694	Negative	LPI(17:0)	http://metlin.scripps.edu/metabo_list.php?mass_min=586.31089&mass_max=586.3144	1.40044	6.48189	2.92767	2.23297	4.19649	2.68362	6.06701	5.03756	4.05799	3.33091	3.45071	3.57896	3.00903	4.19059	1.47311	0.893435	0.870916	1.77052	1.09486	1.65031	5.0945	2.60852	1.95964	5.14569
583.289	8.3669	Negative	LPI(17:1)	http://metlin.scripps.edu/metabo_list.php?mass_min=584.29517&mass_max=584.29867	0.514312	1.71425	0.740928	0.700857	0.704636	0.318442	0.863758	0.354705	0.744002	0.849242	1.24232	0.86538	0.872117	1.04362	0.604815	0.365737	0.344361	0.586297	0.519737	0.911398	3.31829	1.55294	1.33167	4.02976
599.32	8.3354	Negative	LPI(18:0)	http://metlin.scripps.edu/metabo_list.php?mass_min=600.3264&mass_max=600.33	7.94211	26.3392	10.977	14.7895	17.5932	15.7811	22.5063	21.0504	18.4421	20.9942	22.4052	21.7796	17.0136	22.2512	36.1904	16.9759	16.4887	36.4583	23.0498	12.0909	32.8689	16.9526	13.5886	31.2207
597.305	8.3341	Negative	LPI(18:1)	http://metlin.scripps.edu/metabo_list.php?mass_min=598.31078&mass_max=598.31436	10.0833	29.4645	11.3699	14.415	20.8708	15.2603	24.965	24.1954	20.7595	21.4081	22.7612	20.7051	17.1837	21.5985	18.0981	9.01202	9.02337	21.1907	12.1189	11.6333	31.7328	15.8513	13.3493	35.3951
595.289	8.3185	Negative	LPI(18:2)	http://metlin.scripps.edu/metabo_list.php?mass_min=596.29519&mass_max=596.29876	1.35912	3.46147	0.785439	1.75221	3.57385	2.27574	4.04856	3.0724	2.26195	1.86046	2.76535	2.58668	2.16114	2.38333	2.35379	1.20589	1.37302	3.24041	1.56436	1.41854	4.08312	1.83915	1.75915	4.30599
613.336	8.318	Negative	LPI(19:0)	http://metlin.scripps.edu/metabo_list.php?mass_min=614.34176&mass_max=614.34544	2.89879	1.20803	0.533123	0.647346	31.4838	1.17321	1.53793	1.24091	0.791147	1.37068	1.51368	1.43421	1.32642	1.34843	1.04602	0.532678	0.539082	1.17276	0.837221	0.928466	2.90019	1.71272	1.18831	2.09473
623.32	8.2773	Negative	LPI(20:2)	http://metlin.scripps.edu/metabo_list.php?mass_min=624.32629&mass_max=624.33003	0.047366	0	0.0363884	0	0.336449	0.163566	0.776215	0.471582	0.378191	0.198137	0.279718	0.245344	0.25895	0.208264	0.574283	0.333083	0.499253	0.666235	0.464657	0.312814	0.981789	0.41066	0.450844	1.05106
621.305	8.2655	Negative	LPI(20:3)	http://metlin.scripps.edu/metabo_list.php?mass_min=622.31057&mass_max=622.31429	0.647836	3.39221	1.20251	1.23632	1.00798	0.883819	2.36048	1.35851	0.738541	0.734138	0.786948	0.799201	0.714243	0.542604	0.636189	0.286281	0.284396	0.481549	0.547483	0.464956	1.59661	0.677949	0.709723	1.55655
619.289	8.2601	Negative	LPI(20:4)	http://metlin.scripps.edu/metabo_list.php?mass_min=620.2949&mass_max=620.29862	8.07167	28.802	9.5652	12.0808	9.31726	4.69512	8.7178	8.66594	7.06022	13.6152	22.4636	16.7629	14.6395	13.1404	14.3572	8.38253	7.85634	14.9986	9.19511	12.7789	37.1381	19.8628	15.5613	30.8991
617.273	8.2624	Negative	LPI(20:5)	http://metlin.scripps.edu/metabo_list.php?mass_min=618.27916&mass_max=618.28286	217.413	645.654	218.443	286.19	138.223	74.891	145.37	135.683	98.49	77.0292	109.359	96.8294	70.8657	79.094	120.65	64.1628	67.7603	128.982	66.747	48.1485	137.98	74.1789	64.879	129.038
438.298	8.6606	Positive	LPE(O-16:0)	http://metlin.scripps.edu/metabo_list.php?mass_min=437.28852&mass_max=437.29115	3.87403	3.30974	3.66897	5.01649	3.37688	1.54336	0.953649	1.12427	9.32289	1.58245	1.76417	1.65375	1.77076	2.32778	1.90182	2.64387	2.26591	1.83361	2.48725	3.62944	2.94333	2.81792	3.03786	3.5094
452.313	8.6247	Positive	LPE(O-17:0)	http://metlin.scripps.edu/metabo_list.php?mass_min=451.30411&mass_max=451.30683	94.6487	93.0159	94.1979	128.721	38.2713	55.8704	75.2483	66.6464	74.0411	42.5317	42.7566	50.7475	51.8732	68.5223	16.8362	16.3867	16.4886	14.6438	17.1665	67.8179	56.9603	60.4475	59.253	68.2039
466.329	8.5889	Positive	LPE(O-18:0)	http://metlin.scripps.edu/metabo_list.php?mass_min=465.31971&mass_max=465.32251	748.652	602.201	602.009	890.343	329.686	480.466	556.247	505.345	625.428	458.843	435.951	489.084	495.049	712.238	753.34	745.218	685.799	667.783	736.267	742.02	549.602	615.121	617.471	691.602
464.313	8.589	Positive	LPE(O-18:1)	http://metlin.scripps.edu/metabo_list.php?mass_min=463.30415&mass_max=463.30693	35.0846	29.5273	30.3703	42.8581	18.9017	25.0691	27.4076	28.6423	35.2672	46.3478	42.4163	48.3207	46.6524	66.7567	47.1773	47.4469	43.9861	41.2624	45.598	79.559	59.9508	65.1444	64.2643	78.0064
478.329	8.5713	Positive	LPE(O-19:1)	http://metlin.scripps.edu/metabo_list.php?mass_min=477.31959&mass_max=477.32246	25.7666	28.2477	30.0371	38.0543	11.0003	15.7354	18.899	16.2185	17.4962	15.5457	18.0358	18.8574	17.8434	26.1113	17.68	17.1253	14.587	14.9174	17.2354	49.6912	38.1684	41.986	38.4021	44.1589
492.344	8.5366	Positive	LPE(O-20:1)	http://metlin.scripps.edu/metabo_list.php?mass_min=491.3352&mass_max=491.33816	11.8575	8.25117	9.25943	17.823	9.2445	13.6848	14.0641	14.4731	15.9437	15.4889	16.4844	17.9282	17.5416	26.5143	19.8682	20.3385	18.394	19.1501	19.36	26.9398	21.6375	21.0797	21.4901	26.0814
468.237	8.6739	Negative	LPS(14:0)	http://metlin.scripps.edu/metabo_list.php?mass_min=469.24327&mass_max=469.24608	41.8472	79.5815	32.465	30.7257	38.2188	27.9095	23.2798	24.4864	23.3593	5.26414	6.39559	7.79417	3.53862	8.13392	19.5129	10.245	13.5647	27.5791	9.25537	12.1254	15.6925	10.9709	5.34604	11.0829
496.268	8.627	Negative	LPS(16:0)	http://metlin.scripps.edu/metabo_list.php?mass_min=497.27443&mass_max=497.2774	1.63897	4.47597	1.51289	1.27338	2.85003	2.34615	4.66873	2.23011	3.04734	8.42548	6.497	8.39857	4.78529	7.04499	13.6055	9.08378	7.12947	19.0572	9.11663	6.69793	9.91797	5.4894	3.87557	6.41236
494.253	8.5798	Negative	LPS(16:1)	http://metlin.scripps.edu/metabo_list.php?mass_min=495.25886&mass_max=495.26183	10.7561	28.1455	13.1517	12.3303	7.28354	2.50992	97.9717	88.9804	6.87356	3.02466	3.43058	4.1291	3.24729	3.57939	2.18835	1.69644	1.49177	3.22393	34.0631	44.5039	4.63571	1.86556	1.76551	2.92652
510.284	8.5911	Negative	LPS(17:0)	http://metlin.scripps.edu/metabo_list.php?mass_min=511.28992&mass_max=511.29299	5.5305	28.9871	11.4548	4.89776	20.6192	15.5879	25.7859	24.1728	13.1314	43.1571	34.15	41.5338	34.6296	37.8229	48.6484	30.4304	24.1534	56.8062	36.1597	31.9422	60.652	35.4308	25.149	55.1915
508.268	8.5642	Negative	LPS(17:1)	http://metlin.scripps.edu/metabo_list.php?mass_min=509.27413&mass_max=509.27718	18.3184	79.396	26.2088	20.1066	13.6091	30.5281	14.8856	12.6139	8.94304	6.8477	8.66492	8.23231	7.29803	7.9374	2.42476	2.48989	2.11836	5.09401	9.27015	9.12001	23.3458	9.61824	8.91843	16.8423
524.299	8.5626	Negative	LPS(18:0)	http://metlin.scripps.edu/metabo_list.php?mass_min=525.30561&mass_max=525.30876	19.0933	45.2267	16.9077	14.3094	25.6047	21.0738	36.9444	26.7706	24.4952	53.3013	46.1333	49.5431	37.0391	57.5046	99.9593	64.9943	54.053	136.869	79.6043	48.7312	88.7872	50.1791	36.2665	70.7354
522.284	8.5336	Negative	LPS(18:1)	http://metlin.scripps.edu/metabo_list.php?mass_min=523.28992&mass_max=523.29305	66.4533	173.215	59.3805	66.9035	58.1107	35.4928	52.2378	44.6072	36.3407	47.2386	48.3181	52.0234	42.6	58.6517	55.0655	36.9591	32.1418	68.2188	37.2223	51.2558	77.7614	38.7198	33.9214	76.8614
520.268	8.527	Negative	LPS(18:2)	http://metlin.scripps.edu/metabo_list.php?mass_min=521.2743&mass_max=521.27742	31.8042	69.0316	26.4063	26.9094	42.0329	26.83	46.2434	42.2331	29.1622	20.4934	21.2247	24.8043	20.2912	25.1564	24.9312	14.8017	11.3579	26.7087	12.4348	11.4342	22.7709	11.0851	10.9484	19.0767
518.252	8.5286	Negative	LPS(18:3)	http://metlin.scripps.edu/metabo_list.php?mass_min=519.25864&mass_max=519.26174	37.6258	162.54	60.0722	49.4985	26.4169	14.9606	20.3903	21.1254	17.2964	12.2301	18.2953	17.6504	14.5395	18.3029	9.95928	7.07146	5.64762	11.2287	5.005	11.5195	24.1222	12.7614	10.5212	19.0834
516.237	8.5298	Negative	LPS(18:4)	http://metlin.scripps.edu/metabo_list.php?mass_min=517.24298&mass_max=517.24607	3.17929	17.7762	7.91459	7.37596	4.1045	0.788157	1.27675	3.82006	1.2236	1.14062	1.89198	2.34868	2.34502	2.5168	0.283725	0.295203	0.24671	0.272377	0.334502	2.01975	3.9254	1.80087	1.85444	3.2613
538.315	8.533	Negative	LPS(19:0)	http://metlin.scripps.edu/metabo_list.php?mass_min=539.32127&mass_max=539.3245	6.61214	11.3945	7.49778	11.6041	5.88919	5.18731	10.2451	5.08294	6.25396	16.2127	16.1706	18.0781	14.9535	17.5029	19.478	12.0524	8.81308	22.9673	12.1757	20.2918	32.9695	17.6185	13.1726	29.2152
536.299	8.5161	Negative	LPS(19:1)	http://metlin.scripps.edu/metabo_list.php?mass_min=537.30565&mass_max=537.30887	5.91322	24.9931	11.5852	8.20964	4.75301	2.8847	4.87714	5.45725	69.1236	4.47538	5.82583	5.54417	4.84504	6.05401	4.38738	2.54364	1.99319	5.0489	1.11432	9.9282	16.0637	8.14194	6.46302	13.6119
532.268	8.4947	Negative	LPS(19:3)	http://metlin.scripps.edu/metabo_list.php?mass_min=533.27429&mass_max=533.27748	4.67193	22.2336	7.60331	5.923	2.99867	1.2811	2.05468	1.65625	1.02014	1.06881	2.3894	2.79795	2.52944	2.6892	0.298983	0.379485	0.62346	0.706716	0.26049	2.87855	7.09649	3.44783	2.9187	6.41302
530.252	8.4948	Negative	LPS(19:4)	http://metlin.scripps.edu/metabo_list.php?mass_min=531.25862&mass_max=531.2618	7.375	23.698	8.30654	10.0539	2.04607	6.8993	2.75148	1.69099	1.56648	3.72915	8.12406	6.76057	5.44585	6.16851	0.98566	0.479812	0.424895	4.12136	0.796438	8.21398	18.1789	8.42751	7.63173	14.5033
528.237	8.5012	Negative	LPS(19:5)	http://metlin.scripps.edu/metabo_list.php?mass_min=529.24304&mass_max=529.24621	6.98557	24.0182	9.08519	6.85554	2.11863	1.86241	2.0796	1.29686	1.17329	2.20014	2.82108	3.17935	2.32397	2.80782	0.215052	0.253106	0.182013	0.763609	0.201154	2.85199	6.67321	2.64209	2.71673	5.52998
552.331	8.4952	Negative	LPS(20:0)	http://metlin.scripps.edu/metabo_list.php?mass_min=553.33692&mass_max=553.34023	1.59019	2.96997	1.43351	1.83768	4.79437	5.04351	5.17704	4.90261	4.21459	5.57107	6.19141	6.33318	5.76489	6.19175	9.28867	5.13167	4.04911	11.1887	5.56454	4.84988	11.8542	6.38243	4.23736	8.52156
548.299	8.4798	Negative	LPS(20:2)	http://metlin.scripps.edu/metabo_list.php?mass_min=549.3055&mass_max=549.30879	1.45194	4.84537	1.3825	1.41564	0.804062	6.05717	12.7361	13.3448	6.37216	1.53043	1.3377	3.15828	2.02133	2.4146	6.91596	5.46416	4.08209	8.54848	4.51948	3.74875	7.37969	3.0936	3.43655	7.33164
546.284	8.4622	Negative	LPS(20:3)	http://metlin.scripps.edu/metabo_list.php?mass_min=547.28998&mass_max=547.29326	84.2732	244.324	84.7983	85.5915	49.7303	27.8282	45.9991	40.6339	31.1109	50.7637	61.2602	59.6692	50.929	60.0548	57.9006	37.9691	32.0401	73.365	35.4725	33.9426	74.3501	32.6221	31.6507	60.0258
544.268	8.4599	Negative	LPS(20:4)	http://metlin.scripps.edu/metabo_list.php?mass_min=545.27438&mass_max=545.27764	151.702	398.005	142.395	144.293	93.4959	54.9226	87.8961	86.735	68.0998	145.238	199.951	200.977	166.669	181.702	180.651	121.911	100.593	229.653	105.626	163.787	317.44	153.227	129.544	267.048
542.253	8.4641	Negative	LPS(20:5)	http://metlin.scripps.edu/metabo_list.php?mass_min=543.25873&mass_max=543.26198	635.665	1587.99	583.733	634.983	329.42	197.82	303.511	268.703	212.711	315.82	412.085	419.678	333.943	404.458	482.286	325.709	279.383	598.778	282.301	286.515	567.841	257.902	240.177	540.332
566.346	8.462	Negative	LPS(21:0)	http://metlin.scripps.edu/metabo_list.php?mass_min=567.35247&mass_max=567.35587	1.35425	4.70963	2.25456	5.17648	6.02733	3.36015	9.36419	7.37473	8.52751	6.90944	4.72192	4.56868	4.75282	4.90563	3.24867	1.57318	1.04604	3.6661	1.51726	4.6423	8.19132	4.22533	3.49818	7.11698
580.362	8.4405	Negative	LPS(22:0)	http://metlin.scripps.edu/metabo_list.php?mass_min=581.36825&mass_max=581.37173	0.416726	2.66635	0.253139	0.381902	0.525919	0.112652	0.694558	0.378764	0.290089	2.68958	3.4421	3.56265	3.75753	4.12305	3.59848	3.08828	1.88707	5.1194	3.39399	3.5232	5.47988	3.06227	2.50316	5.63454
1205.7	6.992	Negative	mlCL1(56:10)	http://metlin.scripps.edu/metabo_list.php?mass_min=1206.7083&mass_max=1206.71553	0	1.83648	0.749164	0	13.3362	1.53123	2.3331	6.77518	0.421823	0.963808	5.53665	2.38224	4.58689	2.59781	0	0.0239402	0	0	0	3.17099	3.98812	2.81574	0.888774	4.56944
1229.7	6.9506	Negative	mlCL1(58:12)	http://metlin.scripps.edu/metabo_list.php?mass_min=1230.70778&mass_max=1230.71515	3.18884	31.1272	8.65472	7.59663	15.4793	6.78292	10.8901	9.82688	9.19066	4.71971	8.08987	3.76615	5.59544	6.66714	0	0.119147	0	0	0.843432	7.67415	12.0109	7.83361	2.44983	10.2015
1237.77	6.9927	Negative	mlCL1(58:8)	http://metlin.scripps.edu/metabo_list.php?mass_min=1238.77082&mass_max=1238.77824	3.40976	28.2696	6.6487	6.14995	13.6737	10.5691	10.9978	10.4378	8.8536	19.3306	21.5156	17.8071	11.4718	18.3969	13.92	5.14428	3.83542	7.39517	5.69725	14.5814	27.3239	12.4809	10.6914	15.4177
1245.74	6.938	Negative	mlCL1(59:11)	http://metlin.scripps.edu/metabo_list.php?mass_min=1246.73926&mass_max=1246.74674	16.5506	89.2393	15.1948	40.7834	13.269	3.38637	7.55782	12.4307	4.92772	11.9816	12.8524	5.89927	7.63545	7.41105	1.11421	1.02769	0.289518	0.964915	0	9.98956	23.771	12.0005	9.62989	12.973
1255.72	6.9038	Negative	mlCL1(60:13)	http://metlin.scripps.edu/metabo_list.php?mass_min=1256.72337&mass_max=1256.73091	6.68503	16.4519	8.29433	7.63204	3.80859	2.57183	2.00538	4.29604	1.59999	16.4194	13.2802	7.96491	7.40011	10.7994	14.9264	12.4143	7.45007	17.1275	3.60665	4.85584	22.2547	12.831	9.32412	20.0034
597.357	7.0001	Negative	mlCL2(55:8)	http://metlin.scripps.edu/metabo_list.php?mass_min=598.36275&mass_max=598.36633	4.51469	6.15113	2.76573	0.549743	3.60024	0.509245	3.48489	2.32345	3.14172	0.551286	0.409285	0.461912	0.342236	0.55863	1.5198	0.659375	0.767564	1.81891	0.529729	0.586193	0.783702	0.648874	0.391625	0.56588
602.349	6.9685	Negative	mlCL2(56:10)	http://metlin.scripps.edu/metabo_list.php?mass_min=603.35506&mass_max=603.35868	2.515	3.44065	1.94878	2.05771	6.62206	4.57625	6.79349	6.33544	4.56333	3.0905	4.20719	2.53932	3.29966	2.81347	0.444961	0.207964	0.080234	0.649381	0.306177	1.59329	3.35327	2.12868	1.40763	2.982
601.341	6.9576	Negative	mlCL2(56:11)	http://metlin.scripps.edu/metabo_list.php?mass_min=602.34717&mass_max=602.35078	6.77073	7.80843	2.65972	1.65628	3.64352	2.60679	2.18413	2.89875	2.64428	1.20243	1.28245	0.979507	1.25511	1.07526	1.41703	0.918694	1.25472	1.28935	0.626356	0.462053	1.35332	1.18204	0.634046	1.30196
606.381	6.9917	Negative	mlCL2(56:6)	http://metlin.scripps.edu/metabo_list.php?mass_min=607.38676&mass_max=607.3904	1.20507	2.90889	0.869837	0.530587	3.3498	3.12594	7.65566	4.62354	4.18259	3.70104	2.45613	1.39195	0.743572	1.69739	0.606075	0.366064	1.04348	2.1799	0.398844	1.8485	2.77384	1.48415	0.511042	1.52179
605.373	6.9918	Negative	mlCL2(56:7)	http://metlin.scripps.edu/metabo_list.php?mass_min=606.37885&mass_max=606.38248	3.07334	4.53648	1.17777	1.49119	5.45489	3.70853	3.8447	3.58787	3.23794	2.61582	2.95734	1.9873	2.44437	2.60847	0.717866	0.368092	0.409482	1.25643	0.288601	2.10586	3.20731	1.64188	1.08395	2.58302
604.365	6.9855	Negative	mlCL2(56:8)	http://metlin.scripps.edu/metabo_list.php?mass_min=605.37092&mass_max=605.37454	1.61399	5.067	1.86393	2.38218	9.42641	5.93325	9.86658	0.823423	4.69977	4.50755	4.89947	3.57579	4.22031	4.48168	0.573748	1.86417	1.12629	2.9111	0.222489	2.76049	4.46016	2.95483	2.13869	3.77102
603.357	6.9735	Negative	mlCL2(56:9)	http://metlin.scripps.edu/metabo_list.php?mass_min=604.36305&mass_max=604.36667	3.4868	4.73068	2.86657	2.55963	9.14098	6.79178	7.90865	8.04861	7.23888	5.4658	6.18453	4.04118	5.08078	4.59359	0.709584	0.557791	0.621168	0.777499	0.466936	2.09802	4.79083	3.50689	2.0401	4.74515
609.357	6.9422	Negative	mlCL2(57:10)	http://metlin.scripps.edu/metabo_list.php?mass_min=610.36259&mass_max=610.36624	1.75681	8.62563	3.27079	3.99748	6.36222	2.49636	3.62768	3.83469	2.67079	2.58868	2.95612	1.89588	2.30202	2.57532	0.26179	0.287231	0.280016	0.260723	0.114268	1.24801	4.93153	3.18995	2.26783	3.78527
608.349	6.9422	Negative	mlCL2(57:11)	http://metlin.scripps.edu/metabo_list.php?mass_min=609.3551&mass_max=609.35875	2.00269	4.77363	1.67852	1.26663	1.946	0.46652	2.29644	2.2535	0.809001	1.39328	0.668347	0.889439	0.970701	1.14674	0.546403	0.390685	0.413595	0.912295	0.465429	0.668675	1.84666	1.34222	0.533498	1.69093
612.381	6.9904	Negative	mlCL2(57:7)	http://metlin.scripps.edu/metabo_list.php?mass_min=613.38661&mass_max=613.39029	0.780403	3.59624	0.859077	0.723247	1.9097	1.02521	1.39375	0.586158	0.639513	1.06166	0.732572	0.917147	0.860791	0.766266	0.169658	0.376768	0.212232	0.313228	0.164186	1.13068	1.94763	1.55162	0.97104	1.75105
611.373	6.9621	Negative	mlCL2(57:8)	http://metlin.scripps.edu/metabo_list.php?mass_min=612.37854&mass_max=612.38221	1.53488	8.24024	2.89471	3.07416	3.27848	2.14118	3.71786	2.9898	2.41393	2.91762	2.56662	2.3965	2.4198	2.47801	0.89991	1.11688	0.598536	1.32671	0.787898	2.28436	5.11281	3.34945	1.77321	3.53345
610.365	6.9573	Negative	mlCL2(57:9)	http://metlin.scripps.edu/metabo_list.php?mass_min=611.37061&mass_max=611.37427	2.49383	9.54995	3.00107	3.80913	5.13975	3.65524	7.23729	4.9521	3.71584	3.59018	4.22473	2.70637	3.18717	2.82676	0.108902	0.210834	0.128411	0.269121	0.208173	2.89627	5.87112	3.77118	2.8062	4.76877
616.365	6.9387	Negative	mlCL2(58:10)	http://metlin.scripps.edu/metabo_list.php?mass_min=617.37049&mass_max=617.37419	26.1999	63.1717	25.0393	30.0896	35.3088	33.8658	38.328	36.2846	29.4277	37.6114	36.0753	26.0602	30.487	33.5821	11.8541	7.75692	7.03404	9.83954	6.01506	15.8774	32.9466	21.061	15.1302	31.1276
615.357	6.9376	Negative	mlCL2(58:11)	http://metlin.scripps.edu/metabo_list.php?mass_min=616.3626&mass_max=616.36629	24.6296	58.9714	23.2607	28.0144	24.6929	21.6622	22.7965	26.1322	22.0994	22.1764	21.1506	14.5875	17.6613	17.8929	5.10864	3.41406	2.85835	4.49097	2.08218	9.39204	21.6511	14.6797	10.5716	21.4199
614.349	6.938	Negative	mlCL2(58:12)	http://metlin.scripps.edu/metabo_list.php?mass_min=615.3548&mass_max=615.35848	8.52302	20.4956	7.10053	8.32647	6.8497	8.82354	8.48074	8.31529	8.40657	5.98295	5.97557	4.80592	5.17719	5.113	0.84096	1.04821	0.32429	0.582011	0.460998	3.46361	8.55893	4.98829	3.57366	8.24672
619.388	6.9857	Negative	mlCL2(58:7)	http://metlin.scripps.edu/metabo_list.php?mass_min=620.39417&mass_max=620.39789	5.50779	8.03474	2.8317	2.58651	3.59038	2.79689	4.33606	3.35611	2.59248	1.9496	1.47723	1.08251	0.683582	0.715436	1.43014	1.28925	1.14318	2.5546	1.24863	2.02771	3.47551	2.33249	1.81342	2.74996
618.38	6.9574	Negative	mlCL2(58:8)	http://metlin.scripps.edu/metabo_list.php?mass_min=619.38639&mass_max=619.3901	6.45867	24.9793	6.19544	8.2385	13.3123	9.90825	14.948	11.4161	8.1542	15.9048	16.154	12.2663	12.6047	14.2681	5.44144	4.92816	3.239	3.52578	3.68236	7.82054	12.3725	8.318	6.71306	12.5016
617.372	6.9495	Negative	mlCL2(58:9)	http://metlin.scripps.edu/metabo_list.php?mass_min=618.37841&mass_max=618.38211	19.9362	40.0191	18.7479	21.5469	32.7289	28.3335	36.331	30.79	25.3965	35.7329	35.9875	28.7713	31.1643	34.8523	14.1847	8.62752	6.22347	11.6658	6.58704	19.6938	33.9533	22.3755	15.3942	30.6351
623.373	6.9376	Negative	mlCL2(59:10)	http://metlin.scripps.edu/metabo_list.php?mass_min=624.37847&mass_max=624.38221	14.9652	49.7503	15.1663	16.4162	10.4093	7.56247	10.7266	8.22405	6.54777	9.77493	11.4058	9.14364	8.29331	9.29903	1.88601	1.06787	1.14694	1.55934	1.29732	7.66407	19.8902	11.5569	8.87586	15.2506
622.365	6.9245	Negative	mlCL2(59:11)	http://metlin.scripps.edu/metabo_list.php?mass_min=623.37063&mass_max=623.37437	25.2679	70.5979	25.1337	25.5043	8.71874	7.42729	10.517	9.26549	7.76009	8.50233	8.97642	7.25401	6.84195	8.08533	0.997848	1.16134	0.613356	1.09402	0.733837	4.02836	16.5177	9.12426	7.28816	13.7591
621.357	6.9203	Negative	mlCL2(59:12)	http://metlin.scripps.edu/metabo_list.php?mass_min=622.36257&mass_max=622.3663	16.2704	35.0171	12.5886	14.8708	5.71754	3.74764	5.2987	5.04337	2.95604	3.94101	3.8628	3.1671	2.75938	2.78964	0.536846	0.275057	0.335604	0.961874	0.191304	2.22173	7.47938	3.76534	3.07987	6.36718
625.388	6.9569	Negative	mlCL2(59:8)	http://metlin.scripps.edu/metabo_list.php?mass_min=626.39429&mass_max=626.39805	2.83746	6.57569	2.30157	0.874352	3.79166	3.48652	5.01047	1.45028	4.25505	2.13011	2.04686	1.82679	1.75849	1.86738	1.78514	0.781409	1.9026	4.30728	1.09688	2.86861	5.14069	2.88306	2.37148	3.83261
624.38	6.9384	Negative	mlCL2(59:9)	http://metlin.scripps.edu/metabo_list.php?mass_min=625.38642&mass_max=625.39017	4.32983	14.6472	4.88306	4.92133	3.18065	3.4793	1.90852	4.68786	2.79622	7.13961	7.75841	6.20115	6.86944	7.6772	1.45193	0.956513	0.600812	1.33758	0.901948	6.92237	16.9635	9.5441	7.15417	12.3768
630.38	6.9202	Negative	mlCL2(60:10)	http://metlin.scripps.edu/metabo_list.php?mass_min=631.38589&mass_max=631.38967	40.9391	110.378	9.57784	29.8897	26.4102	25.2216	34.0043	26.3082	23.7667	79.9849	44.3826	57.0828	67.6779	74.4173	78.4287	56.684	36.9527	66.9139	41.438	37.7853	87.6793	49.8981	36.9894	57.9977
629.372	6.9068	Negative	mlCL2(60:11)	http://metlin.scripps.edu/metabo_list.php?mass_min=630.37806&mass_max=630.38184	144.831	343.24	127.315	153.097	54.6828	48.807	66.0704	57.5876	48.9236	80.49	81.6075	67.125	76.2661	86.7274	105.854	78.9033	49.9933	90.3108	52.0805	48.7575	95.6755	57.8007	44.5873	81.8515
628.364	6.9061	Negative	mlCL2(60:12)	http://metlin.scripps.edu/metabo_list.php?mass_min=629.37028&mass_max=629.37405	151.998	319.771	109.788	141.7	46.8636	43.0221	60.0963	48.3083	37.9446	59.6566	56.2967	46.955	46.8934	58.5304	66.9854	52.5455	35.0465	59.3535	37.4507	30.686	66.787	37.8063	32.192	56.5991
627.357	6.8884	Negative	mlCL2(60:13)	http://metlin.scripps.edu/metabo_list.php?mass_min=628.36263&mass_max=628.36639	9.63027	21.4014	7.71198	7.89999	5.83525	3.0038	4.14287	2.55711	2.4441	8.72054	8.84784	7.9483	8.52211	9.01733	13.8738	9.36873	7.26491	12.7356	6.61871	7.24075	16.3304	9.36815	7.09817	12.0815
631.388	6.9217	Negative	mlCL2(60:9)	http://metlin.scripps.edu/metabo_list.php?mass_min=632.39376&mass_max=632.39755	14.0151	16.6405	3.42972	15.3869	3.64712	3.44229	5.43075	3.51456	3.27134	31.882	29.1387	17.9554	26.703	29.071	15.4868	16.3823	10.448	21.8661	9.41284	21.3122	45.3213	28.5272	18.556	36.3276
645.45	8.2297	Negative	PA(32:1)	http://metlin.scripps.edu/metabo_list.php?mass_min=646.45627&mass_max=646.46014	2.858	2.3739	3.28029	2.01996	4.89754	3.41144	7.57573	3.8708	3.49723	1.55505	1.29262	1.28802	1.42419	1.33679	5.94062	3.11561	2.43978	3.98015	4.80696	7.40321	5.34365	3.09884	1.94435	6.58036
659.466	8.2171	Negative	PA(33:1)	http://metlin.scripps.edu/metabo_list.php?mass_min=660.47197&mass_max=660.47592	6.06832	4.94153	4.58477	4.42499	3.41312	3.59952	5.2501	4.85216	3.15172	5.18617	3.64966	4.156	6.11077	3.34672	16.9442	6.53952	3.71505	16.59	9.60151	5.18668	9.98157	7.60722	4.56668	41.6283
657.451	8.2082	Negative	PA(33:2)	http://metlin.scripps.edu/metabo_list.php?mass_min=658.45638&mass_max=658.46033	10.8627	13.2571	6.36946	6.04792	9.24915	4.95036	9.01347	8.63131	10.1444	4.65556	2.70359	2.70776	1.8902	1.76256	3.07255	3.72254	2.75556	6.47754	4.24387	5.6032	6.61301	4.01675	2.12024	2.47196
673.482	8.1967	Negative	PA(34:1)	http://metlin.scripps.edu/metabo_list.php?mass_min=674.48731&mass_max=674.49135	1.45152	5.09668	0.933219	1.24416	1.69813	1.36839	6.78973	1.36301	1.59933	2.33692	1.75177	2.08696	1.71216	1.79816	3.1005	4.62339	1.77008	6.99805	5.42436	7.45215	10.5004	7.62953	3.41604	4.46494
671.466	8.177	Negative	PA(34:2)	http://metlin.scripps.edu/metabo_list.php?mass_min=672.47213&mass_max=672.47616	2.16636	9.35158	1.41066	3.19021	13.0263	8.98265	14.3603	4.74973	5.85069	11.5982	5.12184	10.6885	9.39672	9.47374	11.0937	7.51444	6.90549	21.0219	11.8485	12.3303	20.0635	13.8829	6.77102	13.0584
669.451	8.1748	Negative	PA(34:3)	http://metlin.scripps.edu/metabo_list.php?mass_min=670.45641&mass_max=670.46043	3.47799	2.40252	0.985121	2.3221	6.57333	1.23212	5.05589	3.02133	5.75302	2.14587	1.26742	2.51727	1.68534	2.54904	2.84157	2.29595	2.27022	2.69138	2.99251	2.55433	3.58376	1.7296	1.32571	2.33242
687.497	8.1765	Negative	PA(35:1)	http://metlin.scripps.edu/metabo_list.php?mass_min=688.50311&mass_max=688.50724	1.12975	6.2502	1.89299	3.54158	7.09593	3.16237	9.62572	6.47897	3.76832	13.5412	3.4664	6.13748	6.92896	5.71105	10.623	6.7264	6.30663	14.8459	12.7385	9.10737	14.0432	7.47272	4.45242	9.32993
685.482	8.1726	Negative	PA(35:2)	http://metlin.scripps.edu/metabo_list.php?mass_min=686.48745&mass_max=686.49156	2.5493	14.7163	2.27867	4.05548	18.1316	15.3081	36.7433	19.0703	7.26878	25.117	14.2501	17.3492	15.6299	15.132	26.1161	16.0008	14.2738	34.4443	21.7269	25.7894	33.1419	22.2724	12.3996	23.8264
683.466	8.1559	Negative	PA(35:3)	http://metlin.scripps.edu/metabo_list.php?mass_min=684.47179&mass_max=684.47589	1.0127	3.79733	0.476693	0.508699	6.48694	9.61484	16.9766	10.2755	7.74538	10.0834	5.1771	8.04124	6.54775	7.01231	8.52853	5.67106	5.73842	13.4146	7.77089	8.17097	11.349	8.0194	4.69718	8.68753
681.451	8.142	Negative	PA(35:4)	http://metlin.scripps.edu/metabo_list.php?mass_min=682.45641&mass_max=682.4605	37.5583	48.5324	26.7671	23.4982	36.8087	16.9361	23.6394	14.7373	25.5637	3.1708	4.45618	2.91082	2.19959	5.95255	9.1273	2.59072	0.90625	2.80209	2.5183	3.18892	3.79501	5.39515	2.40708	4.05756
701.513	8.1726	Negative	PA(36:1)	http://metlin.scripps.edu/metabo_list.php?mass_min=702.5186&mass_max=702.52281	1.69407	5.05929	1.50945	1.06055	3.41287	0.376127	3.8788	1.81855	1.83292	2.20642	2.18183	4.06301	3.68051	3.08663	6.89331	4.86114	4.09044	7.39093	5.92314	4.55797	7.7031	5.23632	3.7701	5.61083
699.498	8.1534	Negative	PA(36:2)	http://metlin.scripps.edu/metabo_list.php?mass_min=700.50322&mass_max=700.50742	7.5813	35.0806	8.80502	8.80754	45.1442	29.9032	49.255	30.5853	40.3248	60.4059	35.9586	47.4244	33.823	36.4503	74.2396	40.2081	42.0572	106.796	54.8081	38.998	55.7295	38.6376	21.188	41.5291
697.482	8.1367	Negative	PA(36:3)	http://metlin.scripps.edu/metabo_list.php?mass_min=698.48746&mass_max=698.49165	2.85253	10.4822	3.45485	3.49575	25.2474	23.4073	42.8229	19.5208	23.3913	32.3531	16.7424	23.7506	21.1899	21.5755	34.4654	23.2372	22.3657	56.2872	26.0653	16.562	20.9722	15.7309	8.11391	12.4533
695.466	8.1191	Negative	PA(36:4)	http://metlin.scripps.edu/metabo_list.php?mass_min=696.47182&mass_max=696.47599	1.72821	14.5562	25.6851	31.6092	16.0455	15.7379	23.9587	17.7709	15.1163	18.1058	11.479	11.4797	9.97538	13.236	14.8495	6.79809	8.16242	18.5156	8.93142	8.04735	9.54352	9.57351	3.57702	9.33985
693.45	8.1021	Negative	PA(36:5)	http://metlin.scripps.edu/metabo_list.php?mass_min=694.45617&mass_max=694.46033	3.72479	23.2298	5.37203	3.91462	18.2484	11.553	17.4312	13.9867	13.0137	16.82	7.66068	10.5077	8.50323	8.43555	17.2438	8.96713	11.1387	23.4576	11.4767	7.28587	15.3345	9.86619	3.78842	8.87547
691.435	8.1	Negative	PA(36:6)	http://metlin.scripps.edu/metabo_list.php?mass_min=692.44045&mass_max=692.4446	9.47692	5.90943	11.2342	11.4485	17.5004	15.1816	15.8231	10.0024	17.8727	14.3512	6.02458	9.62338	6.43843	8.00997	12.5788	3.87569	6.54468	12.4547	7.04562	4.42155	8.10509	7.12229	2.42944	5.3302
713.513	8.155	Negative	PA(37:2)	http://metlin.scripps.edu/metabo_list.php?mass_min=714.5187&mass_max=714.52298	0.967255	5.02555	0.891896	1.27456	6.48663	6.55359	10.2316	4.30363	4.76576	12.5943	7.64086	8.11112	7.73593	8.23886	11.6614	8.95893	9.89624	16.4167	13.2411	14.9467	25.1731	15.1777	7.79757	13.5354
709.482	8.1189	Negative	PA(37:4)	http://metlin.scripps.edu/metabo_list.php?mass_min=710.48752&mass_max=710.49177	0.904251	11.9832	2.06708	2.51693	5.92751	4.87401	9.56134	5.03365	4.0628	12.4082	4.89592	8.37267	8.16735	5.98217	12.8978	3.43844	6.50743	11.9274	7.06199	8.89003	16.3142	13.2541	6.05767	11.1608
707.466	8.0909	Negative	PA(37:5)	http://metlin.scripps.edu/metabo_list.php?mass_min=708.47188&mass_max=708.47613	7.01525	42.9911	8.28673	11.6809	30.5426	22.8545	42.5937	22.8648	19.1956	36.7902	20.0206	27.2806	21.8409	23.1442	30.3964	18.8433	19.434	39.5835	21.3435	27.4366	45.9039	31.9133	15.2362	31.7451
705.451	8.0865	Negative	PA(37:6)	http://metlin.scripps.edu/metabo_list.php?mass_min=706.45619&mass_max=706.46042	5.92262	35.0361	5.3511	6.14304	25.2818	18.4436	40.0685	15.3553	17.2668	21.9535	13.1153	15.7432	15.8139	13.437	15.7458	8.01314	8.51335	28.4354	11.1933	17.1938	36.453	25.0301	11.9336	22.2927
727.529	8.1482	Negative	PA(38:2)	http://metlin.scripps.edu/metabo_list.php?mass_min=728.53444&mass_max=728.53881	0	0	0.26973	0	0.223973	0.923144	0	0	0	0.356638	1.60543	0.338339	0.65153	0.36198	0.614762	0.441259	0.497164	1.74483	0.914311	1.8614	4.70306	1.96645	0.968375	2.50591
723.498	8.1007	Negative	PA(38:4)	http://metlin.scripps.edu/metabo_list.php?mass_min=724.5032&mass_max=724.50754	2.28818	12.0093	1.42811	2.5792	6.83774	4.99122	11.2475	8.80132	2.91567	18.9088	7.52267	12.7883	10.6896	11.4838	25.1616	12.4043	16.7294	33.769	19.1737	10.9885	20.7713	14.1275	7.58598	12.0385
721.482	8.0827	Negative	PA(38:5)	http://metlin.scripps.edu/metabo_list.php?mass_min=722.48749&mass_max=722.49182	15.643	67.3055	16.5096	20.5338	38.8678	26.1907	59.6928	31.5632	29.8856	31.2758	36.5483	49.3006	40.1624	44.7873	82.1357	45.0361	51.1137	106.793	51.7688	39.3238	67.3572	47.6616	24.9332	35.6208
719.466	8.0655	Negative	PA(38:6)	http://metlin.scripps.edu/metabo_list.php?mass_min=720.47195&mass_max=720.47627	33.2585	127.059	29.9733	32.0548	116.73	97.7644	166.234	80.9602	95.906	174.378	81.184	132.66	103.088	113.081	195.649	108.255	124.008	275.13	126.805	83.268	129.315	90.9935	49.0424	77.7338
717.451	8.0649	Negative	PA(38:7)	http://metlin.scripps.edu/metabo_list.php?mass_min=718.45633&mass_max=718.46064	7.67267	26.2669	4.55195	3.84697	43.9746	44.6735	78.3166	50.4042	43.5967	42.328	22.0728	33.206	28.516	29.915	42.4277	22.5529	24.2386	48.0527	22.1494	13.9365	23.488	18.2018	9.03149	15.8013
715.435	8.062	Negative	PA(38:8)	http://metlin.scripps.edu/metabo_list.php?mass_min=716.44073&mass_max=716.44502	3.82585	22.5056	3.91068	4.08006	18.6244	11.2166	26.2447	16.3318	8.73467	10.8773	6.52251	8.15549	4.23192	8.58724	2.22324	3.04121	2.73069	7.00351	2.90723	3.41899	9.59295	7.37098	2.74679	5.14994
735.498	8.0778	Negative	PA(39:5)	http://metlin.scripps.edu/metabo_list.php?mass_min=736.50332&mass_max=736.50774	1.63208	8.03386	0.755454	1.15123	3.07185	3.93589	7.19605	5.08696	2.46652	5.94091	4.23755	6.74385	7.56316	6.13004	8.4905	4.13262	4.58146	11.3513	7.67033	9.55778	18.7321	12.8233	6.35329	7.91982
733.482	8.0657	Negative	PA(39:6)	http://metlin.scripps.edu/metabo_list.php?mass_min=734.48776&mass_max=734.49216	2.49156	30.74	2.06502	2.74204	18.386	15.3652	28.9336	16.9894	7.75714	21.2337	12.1662	18.6748	16.2297	16.7603	27.4326	12.3426	17.5272	34.3521	21.7617	18.8717	42.2476	30.004	15.1925	23.1593
739.435	8.0284	Negative	PA(40:10)	http://metlin.scripps.edu/metabo_list.php?mass_min=740.44076&mass_max=740.4452	33.3296	123.351	31.8837	31.7906	71.2019	76.5165	122.537	75.6916	69.1278	79.259	47.1806	71.5756	53.9391	71.3182	156.167	91.1294	96.8866	203.486	105.514	47.1688	70.9714	53.5492	27.4265	39.5562
747.498	8.0644	Negative	PA(40:6)	http://metlin.scripps.edu/metabo_list.php?mass_min=748.50341&mass_max=748.5079	0.996854	0	0	0.461525	1.64549	1.14115	1.87562	1.53493	0.966197	4.80625	1.69351	4.40949	1.83972	2.42425	8.36524	4.12422	4.85183	10.3282	6.28681	2.54708	4.6768	4.93404	1.79051	1.29562
745.482	8.0479	Negative	PA(40:7)	http://metlin.scripps.edu/metabo_list.php?mass_min=746.4876&mass_max=746.49208	0.969108	7.4206	0.703416	2.43672	2.14034	1.64348	6.02452	3.38415	3.28373	11.6556	6.45481	9.71923	9.51838	10.739	29.3952	17.4808	17.4555	37.1275	18.3067	6.60601	18.2749	12.2003	5.62294	8.67907
743.466	8.0304	Negative	PA(40:8)	http://metlin.scripps.edu/metabo_list.php?mass_min=744.47194&mass_max=744.4764	6.05491	47.6138	7.15119	7.85842	19.6937	17.6716	36.5475	17.3114	12.0713	40.8416	21.6707	28.803	25.0804	31.0382	61.9334	30.4871	33.0082	70.0389	34.7537	25.9094	40.8597	27.993	15.4197	20.6549
741.451	8.029	Negative	PA(40:9)	http://metlin.scripps.edu/metabo_list.php?mass_min=742.45649&mass_max=742.46094	22.3983	83.2744	15.0755	20.1789	70.3732	38.8866	56.784	53.7947	42.3247	69.1971	41.2805	64.1152	52.7566	69.6492	108.809	57.8947	61.9768	138.859	74.4773	44.7469	68.9661	51.6706	27.0456	36.0144
692.522	8.5889	Positive	PC(29:0)	http://metlin.scripps.edu/metabo_list.php?mass_min=691.51176&mass_max=691.51592	12.2197	13.0742	11.8176	14.0272	9.88466	13.3747	13.0891	13.03	8.62328	16.5465	12.6676	14.0814	16.4513	17.2932	31.7703	34.3012	29.0143	18.9431	27.7652	14.1247	11.332	16.4656	16.1309	15.4881
690.506	8.5714	Positive	PC(29:1)	http://metlin.scripps.edu/metabo_list.php?mass_min=689.49601&mass_max=689.50015	2.65427	8.44776	13.3001	22.0774	48.9379	49.2417	43.3022	39.8975	46.242	7.78674	6.4754	7.67503	9.54128	9.04867	3.07914	3.17434	2.10226	2.45822	2.50742	6.37436	5.27619	5.08599	6.27148	6.34351
706.537	8.571	Positive	PC(30:0)	http://metlin.scripps.edu/metabo_list.php?mass_min=705.52723&mass_max=705.53147	40.0501	40.1602	39.8091	42.6227	49.2993	61.8023	58.8608	57.6783	42.3815	110.282	84.2637	104.045	107.467	119.693	134.857	134.592	114.407	94.3598	117.633	116.276	92.5147	131.283	123.175	138.979
704.522	8.5528	Positive	PC(30:1)	http://metlin.scripps.edu/metabo_list.php?mass_min=703.51184&mass_max=703.51606	31.7774	35.1693	39.8218	40.1453	24.3636	36.0332	29.0196	31.255	18.915	20.264	19.734	21.3188	24.1474	23.7423	25.3258	24.1696	20.1603	17.369	20.84	28.074	23.6156	27.4706	27.2664	28.4301
702.506	8.5359	Positive	PC(30:2)	http://metlin.scripps.edu/metabo_list.php?mass_min=701.49613&mass_max=701.50035	10.6508	12.5859	15.6868	14.0627	13.6841	17.2484	12.1633	75.7801	9.50565	3.54488	3.42861	4.43241	4.12671	4.95327	3.45949	3.47523	2.43432	3.45469	2.86214	5.92069	4.25421	4.80856	5.30202	4.76303
720.553	8.5361	Positive	PC(31:0)	http://metlin.scripps.edu/metabo_list.php?mass_min=719.54302&mass_max=719.54734	38.6087	38.5317	38.5907	42.1507	24.9693	36.478	31.6348	33.1671	19.1905	48.8521	39.8136	53.4619	46.0689	55.536	140.121	136.929	114.079	94.8497	113.176	55.3948	54.3742	63.8654	60.876	59.5966
718.537	8.5356	Positive	PC(31:1)	http://metlin.scripps.edu/metabo_list.php?mass_min=717.52748&mass_max=717.53179	119.033	125.731	134.669	138.986	146.217	187.114	139.63	159.307	114.335	129.637	115.112	143.191	129.079	155.105	131.962	121.573	102.703	102.288	104.589	131.867	90.9488	106.694	109.818	111.741
716.522	8.5178	Positive	PC(31:2)	http://metlin.scripps.edu/metabo_list.php?mass_min=715.51185&mass_max=715.51615	48.2556	50.1383	55.2186	59.7698	51.0489	71.647	53.4865	64.373	41.3365	25.5228	25.3214	29.6157	27.9913	32.1204	22.3219	18.8313	16.5025	15.0434	16.8414	33.5042	24.2824	26.5	28.4236	29.4296
714.506	8.5174	Positive	PC(31:3)	http://metlin.scripps.edu/metabo_list.php?mass_min=713.4962&mass_max=713.50049	11.4799	15.4795	14.887	15.845	10.4514	1.99789	9.53523	3.16115	6.45633	4.83801	4.1834	3.8166	3.9369	4.85061	0.913224	1.42806	0.892149	0.891745	1.41856	5.76317	3.97287	4.76354	4.97192	5.27579
734.569	8.5353	Positive	PC(32:0)	http://metlin.scripps.edu/metabo_list.php?mass_min=733.55855&mass_max=733.56296	70.6968	69.6202	71.0407	81.9859	86.6773	118.132	94.1443	103.978	63.7758	139.623	124.259	167.98	139.7	172.76	295.897	280.253	239.819	214.742	247.411	152.958	127.279	145.965	147.491	158.465
732.553	8.5175	Positive	PC(32:1)	http://metlin.scripps.edu/metabo_list.php?mass_min=731.54316&mass_max=731.54756	368.392	316.663	362.869	386.834	299.909	401.941	308.473	368.003	210.461	240.06	258.353	279.001	266.84	306.178	365.692	323.789	281.552	267.418	287.145	414.288	330.54	373.783	365.3	390.389
730.538	8.4999	Positive	PC(32:2)	http://metlin.scripps.edu/metabo_list.php?mass_min=729.52754&mass_max=729.53193	176.028	149.537	195.499	190.508	259.857	331.33	240.598	298.675	220.511	76.7056	85.0096	101.046	82.907	107.957	79.9469	70.0751	63.7893	66.5046	59.854	92.0067	71.0525	76.4087	76.8125	76.7998
728.522	8.4818	Positive	PC(32:3)	http://metlin.scripps.edu/metabo_list.php?mass_min=727.51212&mass_max=727.51649	57.7819	44.8179	62.2421	61.0398	64.5932	82.2089	53.5076	74.7596	60.7027	12.7645	14.3868	16.6444	13.8783	17.8763	11.7022	9.55055	9.37875	10.1878	8.10182	15.3218	12.2832	12.5229	12.117	12.5252
726.507	8.4671	Positive	PC(32:4)	http://metlin.scripps.edu/metabo_list.php?mass_min=725.49667&mass_max=725.50103	17.35	13.7482	18.024	18.4446	14.4546	18.1753	12.9185	16.1194	14.8344	2.09615	2.92213	2.84474	2.39864	3.40319	0.945631	0.919224	0.980262	1.09686	0.883762	2.80862	2.02377	2.07642	2.01394	2.59632
748.584	8.5124	Positive	PC(33:0)	http://metlin.scripps.edu/metabo_list.php?mass_min=747.57427&mass_max=747.57877	51.8936	40.1322	46.039	54.4905	27.5263	36.7273	28.7724	34.0085	19.5018	41.5941	39.2447	50.2291	39.8618	53.1395	144.655	134.881	120.506	110.656	114.669	43.8979	42.4342	39.8042	46.5082	46.1978
746.569	8.4991	Positive	PC(33:1)	http://metlin.scripps.edu/metabo_list.php?mass_min=745.55865&mass_max=745.56313	503.662	381.885	466.922	514.143	579.414	766.219	551.808	667.09	477.411	486.497	475.228	599.941	476.821	609.449	812.773	709.209	654.515	656.738	601.479	560.575	458.945	511.53	457.515	507.986
744.553	8.4818	Positive	PC(33:2)	http://metlin.scripps.edu/metabo_list.php?mass_min=743.54324&mass_max=743.5477	443.965	316.144	398.628	424.411	559.147	749.39	547.501	690.674	475.4	280.261	307.234	368.832	319.629	392.531	384.073	317.975	294.171	317.273	267.884	306.175	254.281	253.716	243.618	263.67
742.538	8.4647	Positive	PC(33:3)	http://metlin.scripps.edu/metabo_list.php?mass_min=741.52762&mass_max=741.53208	151.488	121.297	157.126	150.478	165.16	228.553	167.19	214.173	149.912	61.0653	70.5979	76.4752	66.7005	89.605	55.7982	47.8284	45.1649	56.3262	42.1757	82.6019	68.0721	79.9321	70.7497	75.1934
740.522	8.4631	Positive	PC(33:4)	http://metlin.scripps.edu/metabo_list.php?mass_min=739.512&mass_max=739.51645	54.9366	50.3128	62.962	54.6573	50.8537	66.1389	45.2532	60.5569	4.59152	12.2692	17.8716	14.8809	14.3087	17.8676	5.74735	4.35978	4.27825	5.68672	4.28649	17.4231	14.646	16.8034	13.5424	15.4436
762.6	8.483	Positive	PC(34:0)	http://metlin.scripps.edu/metabo_list.php?mass_min=761.58986&mass_max=761.59444	49.3995	30.2223	38.4825	44.0684	38.8619	50.2722	36.995	44.6346	30.1059	45.5413	44.5152	65.6751	46.7115	62.3515	99.1454	131.72	116.668	112.451	112.307	47.436	42.3743	40.0721	43.2743	50.1811
760.584	8.4816	Positive	PC(34:1)	http://metlin.scripps.edu/metabo_list.php?mass_min=759.57404&mass_max=759.5786	543.794	270.993	453.723	463.529	371.819	503.446	373.336	458.111	317.074	224.377	250.373	296.409	248.234	315.252	614.704	513.325	497.807	528.262	441.916	404.686	423.751	369.545	368.112	407.503
758.569	8.4638	Positive	PC(34:2)	http://metlin.scripps.edu/metabo_list.php?mass_min=757.55872&mass_max=757.56327	1050.13	827.497	1105.83	1031.06	1110.76	1358.11	985.195	1248.02	1134.26	454.198	537.573	592.413	539.21	634.526	595.485	474.807	458.112	530.04	393.076	651.334	578.109	525.655	555.973	617.529
756.553	8.4286	Positive	PC(34:3)	http://metlin.scripps.edu/metabo_list.php?mass_min=755.54312&mass_max=755.54766	357.263	227.996	335.136	298.438	475.346	579.893	434.871	549.625	518.657	117.419	136.044	159.521	129.095	170.14	146.039	106.868	114.581	138.183	93.8751	116.2	92.4863	96.7983	91.4106	93.403
754.538	8.4108	Positive	PC(34:4)	http://metlin.scripps.edu/metabo_list.php?mass_min=753.52755&mass_max=753.53208	191.49	124.04	177.599	170.61	215.573	249.77	179.914	231.191	236.955	36.6381	49.2176	47.6344	43.6105	55.911	39.7017	29.3823	30.9133	36.4213	25.3623	41.3041	37.1258	39.4707	33.8537	35.1289
752.522	8.3932	Positive	PC(34:5)	http://metlin.scripps.edu/metabo_list.php?mass_min=751.51197&mass_max=751.51649	152.018	94.6684	110.634	121.658	124.141	155.676	117.125	153.563	139.246	24.427	33.5589	30.8834	25.4588	34.4547	50.4909	34.1366	34.9334	45.2076	28.3997	27.1604	22.031	27.1998	23.3744	22.4634
750.506	8.3764	Positive	PC(34:6)	http://metlin.scripps.edu/metabo_list.php?mass_min=749.49641&mass_max=749.50091	16.3562	12.2588	15.4098	15.7023	24.3339	25.7179	19.1878	25.1611	26.7745	1.56816	2.4895	1.74119	1.68979	2.37195	1.56602	0.900868	0.890808	0.837469	0.450075	2.42601	1.77492	2.50499	1.13336	2.37531
776.616	8.4649	Positive	PC(35:0)	http://metlin.scripps.edu/metabo_list.php?mass_min=775.60549&mass_max=775.61015	22.6126	13.743	17.7525	20.4412	10.5684	15.1802	10.9308	11.6893	9.12873	13.0628	11.8531	16.4287	12.2731	17.8257	43.9264	41.0502	36.6564	39.6536	33.7118	12.4995	11.2173	9.85203	12.7553	12.9782
774.6	8.4464	Positive	PC(35:1)	http://metlin.scripps.edu/metabo_list.php?mass_min=773.5896&mass_max=773.59425	438.807	290.884	382.782	384.397	425.584	524.416	287.212	478.508	410.931	253.157	256.134	340.889	251.751	352.752	715.642	648.693	659.427	722.881	557.65	283.048	49.6715	267.422	264.952	298.607
772.584	8.4334	Positive	PC(35:2)	http://metlin.scripps.edu/metabo_list.php?mass_min=771.57408&mass_max=771.57871	1580.07	1103.24	1360.35	1292.71	1457.2	1964.45	1502.35	1899.99	1422.06	670.566	822.231	909.247	813.034	975.368	1142.45	914.52	880.563	1040.64	770.271	965.273	856.181	791.463	766.137	860.046
770.569	8.4109	Positive	PC(35:3)	http://metlin.scripps.edu/metabo_list.php?mass_min=769.55864&mass_max=769.56326	623.263	407.04	486.75	447.421	801.676	1065.03	910.539	1066.87	832.061	254.461	308.509	344.104	312.079	369.117	397.904	304.37	297.609	357.478	257.055	310.353	273.432	289.674	246.082	269.034
768.553	8.393	Positive	PC(35:4)	http://metlin.scripps.edu/metabo_list.php?mass_min=767.54295&mass_max=767.54756	385.043	318.109	374.871	313.632	395.683	520.872	430.292	529.292	412.624	140.718	164.106	177.532	148.477	191.953	193.827	133.44	135.08	163.419	116.509	175.387	153.15	183.456	142.571	160.863
766.538	8.3662	Positive	PC(35:5)	http://metlin.scripps.edu/metabo_list.php?mass_min=765.52754&mass_max=765.53214	471.511	339.542	391.774	370.327	503.629	674.099	553.948	679.125	556.608	233.08	251.297	260.334	222.435	293.551	451.559	305.898	319.62	379.179	261.612	242.772	220.285	285.565	207.86	243.716
764.522	8.3581	Positive	PC(35:6)	http://metlin.scripps.edu/metabo_list.php?mass_min=763.51193&mass_max=763.51652	53.8093	51.1335	55.4015	42.3863	40.0058	52.1433	45.6938	52.3849	46.3819	1.47697	1.24845	6.95715	6.71781	7.22849	10.5024	4.9668	4.83521	5.91169	3.62236	13.8044	13.1127	15.0256	11.6221	16.2075
790.631	8.4457	Positive	PC(36:0)	http://metlin.scripps.edu/metabo_list.php?mass_min=789.62108&mass_max=789.62583	8.53428	4.98647	6.36799	6.93576	4.27334	5.56645	4.77205	4.94282	4.18524	3.7889	4.32908	5.18862	4.4257	6.0226	10.4354	8.73655	8.12845	9.18328	7.0451	4.48222	4.13179	3.74522	3.92138	4.87367
788.615	8.4284	Positive	PC(36:1)	http://metlin.scripps.edu/metabo_list.php?mass_min=787.605&mass_max=787.60973	209.906	116.654	158.438	147.773	123.45	160.185	128.43	159.239	122.535	66.5436	80.9795	86.6403	74.1039	91.7616	236.005	187.945	158.547	89.3162	164.329	107.926	97.4251	96.2233	94.7344	110.115
786.6	8.3932	Positive	PC(36:2)	http://metlin.scripps.edu/metabo_list.php?mass_min=785.58949&mass_max=785.59421	2121.08	1252.95	1680.94	1666.33	2034.04	2150.09	1947.69	2395.98	2482.56	941.179	1081.11	1200.79	965.572	1231.6	1818.63	1190.03	1359.26	1594.56	1078.38	874.312	766.911	910.317	803.425	926.271
784.584	8.375	Positive	PC(36:3)	http://metlin.scripps.edu/metabo_list.php?mass_min=783.57404&mass_max=783.57875	876.851	446.738	571.575	572.587	1390.76	1511.27	1433.46	1727.08	1626.48	457.116	514.728	587.473	506.042	617.602	863.103	604.984	630.35	781.907	499.069	347.898	288.798	297.774	271.874	294.66
782.569	8.3568	Positive	PC(36:4)	http://metlin.scripps.edu/metabo_list.php?mass_min=781.55854&mass_max=781.56324	763.866	516.98	606.957	591.167	927.059	1147.58	937.51	1181.37	1071.72	220.242	257.098	258.377	238.206	286.395	314.408	216.95	229.854	257.04	173.039	194.859	172.853	194.865	158.236	172.027
780.553	8.3306	Positive	PC(36:5)	http://metlin.scripps.edu/metabo_list.php?mass_min=779.54295&mass_max=779.54763	1000.23	554.427	609.61	666.71	789.002	948.447	769.084	994.956	859.365	168.813	195.732	183.723	171.608	214.414	366.78	249.075	269.865	288.536	205.851	171.865	182.904	191.578	150.934	170.267
778.538	8.3202	Positive	PC(36:6)	http://metlin.scripps.edu/metabo_list.php?mass_min=777.52738&mass_max=777.53205	517.917	340.211	397.422	411.317	651.851	743.28	590.23	766.027	748.81	129.378	138.952	141.262	121.482	165.192	176.491	113.947	130.52	140.899	98.406	97.213	91.8734	92.8198	77.9438	90.187
776.522	8.3049	Positive	PC(36:7)	http://metlin.scripps.edu/metabo_list.php?mass_min=775.51193&mass_max=775.51658	97.017	81.9609	90.6336	89.0299	124.786	145.261	115.659	151.201	132.437	15.2433	18.8581	16.8083	15.4348	19.3185	13.5443	10.0097	10.6173	12.8121	6.61081	14.2735	12.6753	13.5347	11.24	13.7428
774.506	8.3024	Positive	PC(36:8)	http://metlin.scripps.edu/metabo_list.php?mass_min=773.49631&mass_max=773.50096	30.023	26.9265	29.725	29.3019	23.8587	28.8349	21.9745	30.3098	27.3768	2.81284	3.84853	2.63102	3.03863	4.26119	0.348517	0.329723	0.199037	0.340239	0.129166	2.94183	2.3185	2.7991	1.99418	2.46959
804.647	8.4232	Positive	PC(37:0)	http://metlin.scripps.edu/metabo_list.php?mass_min=803.63633&mass_max=803.64116	2.52494	1.6426	1.38302	2.17135	605.31	845.82	0.95992	932.591	140.578	0.954646	1.36508	1.16088	0.854107	1.44351	2.93892	2.04999	2.00957	2.42294	1.99657	42.5926	0.932956	1.07064	1.04949	0.999568
802.631	8.3946	Positive	PC(37:1)	http://metlin.scripps.edu/metabo_list.php?mass_min=801.62091&mass_max=801.62572	9.53788	28.8615	34.9262	29.4971	25.8591	33.6306	19.44	31.336	30.4728	15.8889	18.4012	19.6871	16.4095	21.0268	45.8695	35.294	33.4521	40.194	30.3947	20.8995	17.4768	19.3573	19.5591	22.1283
800.615	8.393	Positive	PC(37:2)	http://metlin.scripps.edu/metabo_list.php?mass_min=799.60501&mass_max=799.60981	494.632	415.587	463.831	391.887	538.311	680.774	569.465	682.813	587.525	206.59	267.424	299.921	261.652	308.948	520.626	360.146	359.026	427.737	299.938	374.111	363.235	365.107	328.253	402.188
798.6	8.3745	Positive	PC(37:3)	http://metlin.scripps.edu/metabo_list.php?mass_min=797.58932&mass_max=797.59411	250.332	168.583	198.889	176.674	357.234	466.99	416.943	480.884	377.444	110.04	137.187	152.938	132.849	166.342	309.251	217.879	226.917	251.072	193.707	168.431	156.49	138.354	139.98	158.174
796.584	8.3389	Positive	PC(37:4)	http://metlin.scripps.edu/metabo_list.php?mass_min=795.57386&mass_max=795.57864	392.228	368.516	374.679	311.802	351.783	420.805	304.625	466.322	369.809	143.397	171.74	165.475	156.42	181.539	342.498	242.127	249.379	276.111	199.119	204.863	207.817	217.245	185.845	214.919
794.568	8.3044	Positive	PC(37:5)	http://metlin.scripps.edu/metabo_list.php?mass_min=793.55832&mass_max=793.56309	1043.08	873.934	860.872	726.885	748.395	927.57	792.879	921.402	723.734	310.244	370.613	316.745	330.673	325.762	1045.87	695.072	757.73	769.87	598.607	462.236	501.726	452.035	404.39	503.364
792.553	8.3038	Positive	PC(37:6)	http://metlin.scripps.edu/metabo_list.php?mass_min=791.54301&mass_max=791.54776	1154.55	1157.64	1016.18	903.187	845.436	1193.42	1037.06	1213.1	833.187	236.008	315.222	269.532	269.839	311.447	450.715	285.278	290.168	331.455	254.291	410.635	403.547	376.788	336.161	413.35
790.538	8.2689	Positive	PC(37:7)	http://metlin.scripps.edu/metabo_list.php?mass_min=789.52747&mass_max=789.53222	139.759	171.676	166.036	117.418	200.689	278.154	239.685	258.549	166.442	28.075	37.5618	35.0173	32.6011	36.9648	11.3791	7.78089	8.26327	9.73182	6.63479	33.0486	29.8541	30.4562	25.5424	27.9937
816.647	8.3611	Positive	PC(38:1)	http://metlin.scripps.edu/metabo_list.php?mass_min=815.6366&mass_max=815.6415	13.2487	10.8684	12.3557	10.1699	7.21965	8.01447	7.44563	9.35099	8.04121	4.1121	5.06734	5.3465	4.78986	5.87157	13.3007	9.34061	9.17423	10.6368	8.31064	5.18209	5.35401	5.29615	5.39823	5.80866
798.507	8.2237	Positive	PC(38:10)	http://metlin.scripps.edu/metabo_list.php?mass_min=797.49652&mass_max=797.50131	14.0897	15.2457	13.4869	12.3464	26.1168	35.6264	29.2209	29.42	24.7978	2.27917	3.6607	2.45687	2.64925	2.75289	0.386836	0.568657	0.370344	0.577966	0.418383	2.21378	2.22615	2.3734	1.61617	2.22737
814.631	8.3746	Positive	PC(38:2)	http://metlin.scripps.edu/metabo_list.php?mass_min=813.62044&mass_max=813.62533	70.5555	63.9696	72.5862	56.2163	139.87	173.476	152.72	177.763	152.889	35.847	43.0223	46.5502	43.3617	49.6339	81.2483	59.3811	61.0931	67.8184	48.9825	93.9307	90.8341	85.8008	78.8292	106.249
812.615	8.3379	Positive	PC(38:3)	http://metlin.scripps.edu/metabo_list.php?mass_min=811.60489&mass_max=811.60976	92.1697	61.7399	64.1272	60.8195	97.5435	124.585	102.17	122.755	105.017	54.2763	57.4141	65.4146	54.7797	70.6275	233.912	160.395	167.645	187.884	131.739	76.0606	68.5104	70.2687	63.8365	73.0846
810.6	8.3037	Positive	PC(38:4)	http://metlin.scripps.edu/metabo_list.php?mass_min=809.58938&mass_max=809.59425	446.561	375.938	371.2	380.334	355.655	455.027	362.903	458.686	333.093	174.702	187.766	186.057	162.565	204.104	489.44	309.586	343.23	371.121	267.068	176.274	176.038	164.031	152.098	163.941
808.584	8.2673	Positive	PC(38:5)	http://metlin.scripps.edu/metabo_list.php?mass_min=807.5734&mass_max=807.57825	1435.25	1008.38	338.722	1167.54	980.523	1268.27	1140.33	919.847	892.514	361.233	686.169	574.498	575.422	642.708	1146.3	953.014	784.348	1054.21	821.457	418.724	634.487	567.952	453.148	579.049
806.569	8.2502	Positive	PC(38:6)	http://metlin.scripps.edu/metabo_list.php?mass_min=805.55852&mass_max=805.56336	4504.05	3455.34	3380.67	3480.72	3615.84	4830.02	3878.27	4336.36	3550.58	1553.33	1715.47	1633.73	1486.24	1507.75	2958.78	1966.6	2242.96	2516.66	1709.04	1402.06	1260.71	1279.01	1092.46	1342.93
804.553	8.2345	Positive	PC(38:7)	http://metlin.scripps.edu/metabo_list.php?mass_min=803.54297&mass_max=803.5478	1126.04	839.5	820.638	807.435	1696.48	2468.39	2104.95	2287.57	1732.2	409.635	505.74	479.117	450.18	467.399	523.095	376.786	391.135	454.52	252.132	308.322	261.826	273.301	218.364	257.285
802.538	8.2162	Positive	PC(38:8)	http://metlin.scripps.edu/metabo_list.php?mass_min=801.52737&mass_max=801.53218	947.046	942.23	878.025	745.384	803.573	1072.33	805.548	963.574	748.271	148.88	193.618	166.032	153.656	164.195	111.641	81.5352	85.1607	106.919	69.9932	138.05	131.161	136.052	99.3178	120.461
800.522	8.2324	Positive	PC(38:9)	http://metlin.scripps.edu/metabo_list.php?mass_min=799.51182&mass_max=799.51662	197.832	192.72	180.462	163.2	210.323	283.182	215.537	254.336	207.566	22.0042	28.7614	23.3571	24.1949	24.6041	10.0077	7.14043	7.3756	10.213	5.72134	21.7434	21.3541	20.9594	16.9766	21.2771
830.662	8.3395	Positive	PC(39:1)	http://metlin.scripps.edu/metabo_list.php?mass_min=829.65199&mass_max=829.65698	5.73449	5.74674	5.90167	5.78316	2.64884	4.2735	3.16512	4.32725	2.89258	1.58587	2.69005	2.0576	2.16989	2.37695	4.21498	2.40979	2.2294	2.95953	2.20769	2.65692	2.58939	2.56973	2.70733	3.15036
812.522	8.1789	Positive	PC(39:10)	http://metlin.scripps.edu/metabo_list.php?mass_min=811.51168&mass_max=811.51656	133.052	124.792	115.785	106.412	83.7132	107.727	98.1446	87.9514	70.0206	16.4337	12.8681	21.216	17.0596	17.7156	4.09684	3.82432	3.95025	5.82035	3.73113	24.3393	25.5191	24.1313	17.8784	22.3259
828.647	8.3385	Positive	PC(39:2)	http://metlin.scripps.edu/metabo_list.php?mass_min=827.63623&mass_max=827.6412	10.1158	8.8166	9.78824	8.5472	10.5906	15.6509	13.1327	15.0372	11.426	4.27595	4.70475	5.20923	5.47563	6.2518	8.04101	6.53825	6.80332	6.09907	4.65158	8.06476	6.95145	6.8827	6.35712	8.09233
826.631	8.3219	Positive	PC(39:3)	http://metlin.scripps.edu/metabo_list.php?mass_min=825.62061&mass_max=825.62557	15.056	14.1296	13.2339	10.6312	21.6106	31.041	24.8581	33.1374	21.2753	8.71251	9.8628	11.6827	10.5659	12.0847	45.826	31.3884	31.4086	32.8857	26.6657	21.5473	19.5288	17.6594	17.9721	21.877
824.615	8.2866	Positive	PC(39:4)	http://metlin.scripps.edu/metabo_list.php?mass_min=823.60512&mass_max=823.61007	78.0487	113.111	94.0725	70.1879	92.2978	125.912	109.205	120.146	85.1342	30.5596	39.1015	37.893	36.3069	39.6883	78.8553	55.6595	58.5552	55.9143	48.8077	51.784	58.4855	57.6537	52.8061	60.2619
822.599	8.2522	Positive	PC(39:5)	http://metlin.scripps.edu/metabo_list.php?mass_min=821.58921&mass_max=821.59414	253.37	282.434	259.024	196.522	247.1	349.184	288.147	316.717	216.927	94.9658	133.207	124.25	120.12	120.336	225.159	165.253	155.94	185.292	143.264	207.883	195.613	192.118	177.071	211.148
820.584	8.2501	Positive	PC(39:6)	http://metlin.scripps.edu/metabo_list.php?mass_min=819.5738&mass_max=819.57873	912.91	1019.94	894.366	696.754	823.946	1129.45	978.12	971.741	715.981	239.599	339.396	314.043	298.459	273.991	580.613	418.459	419.703	507.048	359.921	470.889	509.534	479.273	408.996	530.978
818.569	8.2147	Positive	PC(39:7)	http://metlin.scripps.edu/metabo_list.php?mass_min=817.55837&mass_max=817.56328	112.9	165.839	148.885	118.818	129.118	154.763	139.489	138.89	100.588	38.8051	49.4962	49.1594	42.4804	43.3955	17.1787	16.3889	15.7705	22.7975	10.9229	61.4976	51.5645	61.5102	53.148	61.3335
816.553	8.1973	Positive	PC(39:8)	http://metlin.scripps.edu/metabo_list.php?mass_min=815.54287&mass_max=815.54777	150.07	197.626	185.718	147.824	121.421	154.826	103.463	146.644	75.5531	32.8002	48.2358	44.9569	41.2187	37.9364	11.7583	9.92579	11.1902	13.8464	7.51334	61.676	71.7108	67.372	53.9521	62.4936
814.537	8.1807	Positive	PC(39:9)	http://metlin.scripps.edu/metabo_list.php?mass_min=813.52704&mass_max=813.53193	169.053	201.482	181.909	158.419	121.742	160.49	167.012	73.1855	103.382	37.9086	50.721	49.5897	42.1048	41.5146	11.1622	9.68216	9.30461	12.2661	7.7304	65.3215	63.2259	66.7676	56.4146	63.975
844.678	8.32	Positive	PC(40:1)	http://metlin.scripps.edu/metabo_list.php?mass_min=843.6677&mass_max=843.67277	2.22015	2.95327	2.22012	2.29075	1.3995	1.0438	1.71941	3.55765	8.72871	0.72839	0.673985	1.12447	0.806164	1.25454	1.94104	0.607821	1.06579	0.908569	0.616449	1.10663	1.23934	1.11641	1.09121	1.35762
826.538	8.1471	Positive	PC(40:10)	http://metlin.scripps.edu/metabo_list.php?mass_min=825.52727&mass_max=825.53223	4646.53	4103.54	3765.56	3688.98	3293.53	4076.06	3588.04	3455.11	3123.74	1266.27	1469.94	1547.27	1319.62	1254.02	1963.36	2031.42	2048.09	3049.09	1772.84	1166.44	1330.36	1284.35	1049.03	1250.82
824.522	8.1614	Positive	PC(40:11)	http://metlin.scripps.edu/metabo_list.php?mass_min=823.51156&mass_max=823.51651	9.09786	6.75445	8.36472	6.57324	5.96839	4.90006	13.6519	6.50648	31.9689	2.29664	2.91658	3.57103	3.56257	2.61562	4.52572	4.29939	4.63127	6.47318	3.38609	3.31198	3.54201	3.08265	2.54231	3.39338
822.504	8.2449	Positive	PC(40:12)	http://metlin.scripps.edu/metabo_list.php?mass_min=821.49389&mass_max=821.49883	3.26244	2.38859	2.3859	3.03291	3.09065	7.96503	12.922	12.6187	5.13776	1.18837	1.49466	1.84777	1.06417	1.68283	2.42689	1.42047	1.80803	1.92457	0.971852	0.625679	0.550896	0.943742	0.566879	0.475293
842.662	8.3022	Positive	PC(40:2)	http://metlin.scripps.edu/metabo_list.php?mass_min=841.65188&mass_max=841.65693	1.30226	1.16761	2.12257	1.83452	1.07992	3.01069	2.56666	3.02402	2.69312	0.709262	1.05629	0.961325	1.27127	1.28965	2.44635	1.8524	1.79446	1.37789	1.51229	1.12459	1.11381	1.4796	1.22732	1.67976
840.647	8.2701	Positive	PC(40:3)	http://metlin.scripps.edu/metabo_list.php?mass_min=839.63653&mass_max=839.64157	3.04596	3.48154	3.54505	2.62749	2.52159	3.48377	1.94182	3.07045	2.3404	1.39746	1.7109	1.72911	1.21506	1.26915	5.65142	3.661	3.69229	4.02723	3.09874	2.0307	1.84952	1.69619	1.95341	2.25927
838.631	8.25	Positive	PC(40:4)	http://metlin.scripps.edu/metabo_list.php?mass_min=837.62047&mass_max=837.6255	12.7856	11.9382	12.1951	11.9098	10.1128	13.8834	9.80986	10.2287	7.84038	6.06364	6.84516	6.83924	6.21663	6.27475	22.5468	16.7478	18.1085	19.2	14.9583	7.75868	8.44641	6.85791	6.82792	8.31046
836.615	8.2153	Positive	PC(40:5)	http://metlin.scripps.edu/metabo_list.php?mass_min=835.60487&mass_max=835.60988	50.0145	42.708	38.1369	39.3288	36.8023	52.7842	41.8755	42.2168	33.9148	25.3851	27.0723	29.8118	26.0427	27.1272	85.4513	64.4326	68.0637	80.7481	55.1439	35.2305	33.9026	26.2273	28.1735	35.2985
834.599	8.1973	Positive	PC(40:6)	http://metlin.scripps.edu/metabo_list.php?mass_min=833.58908&mass_max=833.59409	173.215	176.942	163.194	150.02	148.553	196.973	153.66	161.447	135.625	88.0245	99.6124	99.7986	84.4173	87.8479	226.954	187.583	191.455	240.276	159.544	115.247	115.055	102.514	87.664	114.032
832.584	8.1833	Positive	PC(40:7)	http://metlin.scripps.edu/metabo_list.php?mass_min=831.57359&mass_max=831.57859	375.577	395.687	355.055	320.446	317.935	411.478	332.126	298.519	258.158	233.809	262.775	287.122	227.126	229.062	526.511	433.806	436.947	591.157	384.396	270.342	257.405	275.592	214.257	245.838
830.568	8.1612	Positive	PC(40:8)	http://metlin.scripps.edu/metabo_list.php?mass_min=829.55768&mass_max=829.56267	1466.22	1115.69	1539.57	1276.52	1100.19	1356.6	952.765	1168.37	983.824	685.039	872.939	849.905	734.998	606.519	1032.44	928.128	897.198	1087.66	830.315	772.389	804.634	883.81	444.125	849.533
828.552	8.146	Positive	PC(40:9)	http://metlin.scripps.edu/metabo_list.php?mass_min=827.54191&mass_max=827.54688	3106.23	2465.84	2675.79	2558.54	2165.16	2562.85	2176.62	1059.69	1654.83	1367.24	1573.71	1207.36	1439.8	1182.87	1927.15	1828.88	1796.25	2480.02	1534.47	1388.22	1532.32	1617.42	1265.32	1486.3
840.552	8.1483	Positive	PC(41:10)	http://metlin.scripps.edu/metabo_list.php?mass_min=839.54157&mass_max=839.54662	0.610075	1.66122	1.36176	3.06809	8.43375	17.1638	2.824	7.34561	6.8017	1.12161	1.26348	1.78363	0.629465	0.775979	1.01532	0.638277	0.619727	1.15242	0.780194	1.01146	1.16316	1.12887	0.679867	1.22035
852.647	8.1956	Positive	PC(41:4)	http://metlin.scripps.edu/metabo_list.php?mass_min=851.63634&mass_max=851.64145	2.95091	4.17852	4.07721	2.2129	1.07157	63.7782	1.7507	54.8276	31.4645	1.63988	1.49631	2.23751	2.12472	1.77079	2.8633	2.54786	2.21063	4.38567	2.33275	3.03909	3.49093	2.98491	2.59163	3.11713
850.631	8.1789	Positive	PC(41:5)	http://metlin.scripps.edu/metabo_list.php?mass_min=849.62051&mass_max=849.62561	17.1537	18.4154	17.0281	14.81	8.6427	13.0772	10.531	10.4952	7.67391	5.45134	7.06154	7.05921	6.6992	5.70285	10.6212	11.204	10.3777	14.3704	9.73929	10.317	10.1078	8.27799	8.61865	10.8223
848.615	8.1967	Positive	PC(41:6)	http://metlin.scripps.edu/metabo_list.php?mass_min=847.6049&mass_max=847.60999	8.6588	11.7223	10.8228	7.50493	8.45114	11.1537	10.7849	9.42667	5.51893	3.06518	4.96898	4.10878	4.39766	3.12004	7.24842	5.15613	5.30662	7.59102	4.46381	8.00774	8.95075	7.39905	5.74552	9.29863
844.584	8.1461	Positive	PC(41:8)	http://metlin.scripps.edu/metabo_list.php?mass_min=843.57372&mass_max=843.57878	0.767531	1.57219	1.54486	1.42036	2.40963	15.7205	1.39759	15.9039	1.78636	1.27189	1.03907	0.901142	1.07085	0.604887	0.265719	0.393656	0.30511	0.335628	0.499839	2.37311	2.73527	2.53072	2.81998	2.77279
854.568	8.1275	Positive	PC(42:10)	http://metlin.scripps.edu/metabo_list.php?mass_min=853.5576&mass_max=853.56273	6.2233	5.46292	4.56875	4.78667	11.7614	25.8233	10.3385	14.7689	11.5307	5.45181	5.12305	7.24856	5.35796	4.90792	10.7454	12.2128	11.0922	17.8102	10.8491	8.00918	9.82319	8.30851	8.88763	11.7144
866.663	8.1612	Positive	PC(42:4)	http://metlin.scripps.edu/metabo_list.php?mass_min=865.65241&mass_max=865.65761	1.03886	1.27543	1.30639	1.27673	0.772083	0.539148	0.722748	0.259262	0.181996	1.19857	1.23598	1.3465	1.56498	0.946515	1.71176	2.18784	1.78167	2.88264	2.02422	1.63383	1.95857	1.65396	1.15172	1.30791
864.646	8.1445	Positive	PC(42:5)	http://metlin.scripps.edu/metabo_list.php?mass_min=863.63599&mass_max=863.64118	13.7195	11.1003	11.1135	10.3869	5.14249	6.34553	5.77218	5.03057	4.83834	4.2739	5.07724	5.1011	5.09394	3.90552	11.0587	9.65344	9.97327	13.6709	8.69649	5.45579	6.54909	5.72054	5.74326	6.47106
862.63	8.1484	Positive	PC(42:6)	http://metlin.scripps.edu/metabo_list.php?mass_min=861.62002&mass_max=861.6252	1.41696	1.92249	0.604204	0.836489	2.55384	1.76062	1.21002	2.50635	1.02778	1.05118	1.39258	0.819559	1.06519	0.610448	2.38664	2.27713	2.38665	3.68671	2.52609	2.07776	2.18081	1.76315	1.92693	2.91562
860.615	8.1448	Positive	PC(42:7)	http://metlin.scripps.edu/metabo_list.php?mass_min=859.60456&mass_max=859.60972	0.520555	2.516	1.85343	1.36069	0.881529	0.494227	1.52916	1.34677	2.33799	1.01372	1.39663	1.27638	1.28061	0.846589	2.8897	2.57641	2.1866	3.08883	2.22132	2.23306	2.21013	1.77026	1.84568	2.37376
858.6	8.1267	Positive	PC(42:8)	http://metlin.scripps.edu/metabo_list.php?mass_min=857.58959&mass_max=857.59474	2.17991	1.7916	2.60326	2.35322	4.09819	5.30399	5.55772	2.17358	3.38919	2.5154	3.21725	2.21721	3.08645	1.98354	5.26016	5.48854	5.20795	7.91733	4.49722	4.87792	6.78551	6.40224	5.19699	6.53885
856.584	8.1257	Positive	PC(42:9)	http://metlin.scripps.edu/metabo_list.php?mass_min=855.57345&mass_max=855.57859	2.56603	1.43247	2.80642	4.03736	9.19518	7.07527	4.30025	8.32706	6.94555	4.3197	4.58829	5.94674	5.59973	4.43517	10.4248	10.6173	10.3911	14.5731	6.84688	10.1153	11.5627	1.06808	9.19302	13.1514
892.679	8.1095	Positive	PC(44:5)	http://metlin.scripps.edu/metabo_list.php?mass_min=891.66804&mass_max=891.67339	1.01957	1.08229	1.53362	0.985629	0.461262	0.863647	0.846986	0.444991	0.631351	1.0157	0.85192	1.23028	0.942953	0.964423	4.54627	4.81285	4.45358	7.44101	3.81098	1.00069	1.91402	1.46317	1.46925	1.9716
906.694	8.0909	Positive	PC(45:5)	http://metlin.scripps.edu/metabo_list.php?mass_min=905.68343&mass_max=905.68887	0.620931	1.14991	0.521033	0.542408	0.135953	0.448997	0.288559	0.231545	0.3473	0.731094	0.7158	0.683885	0.536148	0.448878	1.21314	1.60957	1.43609	2.42828	1.7264	0.727418	0.854975	0.775418	0.76307	0.809871
910.631	8.0703	Positive	PC(46:10)	http://metlin.scripps.edu/metabo_list.php?mass_min=909.62045&mass_max=909.62591	1.20208	0.815481	0.732099	0.283773	0.587579	1.13115	0.434313	0.563015	0.0799749	0.0760075	0.224573	0.110188	0.237623	0.24417	0.0529723	0.0552322	0.0218402	0.0584956	0.0511667	0.524615	0.873773	0.626879	0.691663	1.09539
920.71	8.0753	Positive	PC(46:5)	http://metlin.scripps.edu/metabo_list.php?mass_min=919.69946&mass_max=919.70499	3.47642	3.04535	2.50656	2.14161	0.639774	1.0515	0.652789	0.72336	1.16968	0.767975	0.965707	0.857799	0.901503	0.686671	1.07894	1.01559	1.38391	1.16282	1.34807	0.57593	0.772467	0.688408	0.684469	0.734804
934.725	8.0715	Positive	PC(47:5)	http://metlin.scripps.edu/metabo_list.php?mass_min=933.71465&mass_max=933.72026	0.750203	0.817687	0.451591	0.290792	0.228806	0.364262	0.186395	0.549527	0.0940375	1.70535	1.58133	1.53951	1.86134	1.53911	2.04007	2.68237	2.12053	2.92145	1.7191	1.56947	1.76611	1.43474	1.75272	1.99777
664.491	7.5181	Positive	PE(30:0)	http://metlin.scripps.edu/metabo_list.php?mass_min=663.48117&mass_max=663.48516	38.2131	60.1486	56.2563	57.0796	31.5483	38.5172	42.3624	41.2065	30.4861	50.8083	49.7647	38.6266	55.2402	53.2655	26.238	30.1812	26.8738	21.312	26.6174	159.149	61.6497	124.486	96.6563	123.322
662.475	7.5061	Positive	PE(30:1)	http://metlin.scripps.edu/metabo_list.php?mass_min=661.46567&mass_max=661.46964	35.1826	49.6188	47.3299	49.4193	35.9114	40.1052	39.7446	40.2421	36.9806	13.5483	19.537	12.1408	15.9211	16.5075	11.3279	10.4058	11.7054	10.5884	9.53093	26.532	20.2756	26.8252	26.5418	26.2866
660.46	7.4868	Positive	PE(30:2)	http://metlin.scripps.edu/metabo_list.php?mass_min=659.45003&mass_max=659.45399	2.68654	3.53662	4.79445	3.96115	3.657	5.82571	6.125	4.92457	5.76576	1.59926	2.32074	0.769974	1.59605	1.4385	3.71092	2.63819	4.04142	2.5163	0.583028	1.84212	1.34391	2.11528	1.98968	2.02258
676.491	7.4831	Positive	PE(31:1)	http://metlin.scripps.edu/metabo_list.php?mass_min=675.48125&mass_max=675.48531	61.1527	114.805	102.786	90.6023	77.8463	111.386	107.375	100.266	84.4939	64.4939	54.0438	46.43	71.588	67.4514	18.4125	22.02	19.1892	14.9278	18.4174	72.0046	47.7848	74.0371	65.5414	72.9168
674.475	7.4777	Positive	PE(31:2)	http://metlin.scripps.edu/metabo_list.php?mass_min=673.46544&mass_max=673.46948	9.94551	16.9875	14.8432	14.4259	15.9469	24.511	25.0647	23.1055	17.1607	8.25657	8.39931	6.68244	10.1393	10.1482	2.11433	2.86595	2.23974	1.53395	2.7202	8.17954	5.83114	7.42927	8.38319	11.617
672.46	7.4634	Positive	PE(31:3)	http://metlin.scripps.edu/metabo_list.php?mass_min=671.44985&mass_max=671.45389	2.47023	4.3899	4.36239	5.15331	2.19804	5.1344	2.32972	1.961	3.26856	0.621742	1.05488	0.776428	1.39884	1.13939	1.89217	1.54875	2.30692	1.11984	1.72351	1.18214	0.56012	1.96573	1.11311	1.18615
692.522	7.4827	Positive	PE(32:0)	http://metlin.scripps.edu/metabo_list.php?mass_min=691.51212&mass_max=691.51627	122.817	206.153	179.024	175.396	111.605	156.475	163.959	147.358	114.625	153.523	135.351	132.285	182.561	168.138	131.917	150.321	129.819	107.202	134.398	178.452	172.48	207.058	208.644	242.338
690.507	7.4694	Positive	PE(32:1)	http://metlin.scripps.edu/metabo_list.php?mass_min=689.49669&mass_max=689.50084	277.9	392.564	363.667	394.841	381.29	412.243	442.762	390.437	346.798	192.789	247.979	139.031	231.236	198.915	80.0214	99.0622	80.04	69.6011	77.3388	357.426	330.869	362.034	368.339	342.265
688.491	7.4543	Positive	PE(32:2)	http://metlin.scripps.edu/metabo_list.php?mass_min=687.48112&mass_max=687.48525	47.7526	62.1386	62.1138	66.1955	94.8553	121.631	128.656	115.67	99.7259	29.3077	56.1245	23.0955	35.6815	33.1801	13.1506	15.2918	14.1966	11.0445	13.4974	30.9345	29.1483	34.3071	32.5702	38.3227
686.476	7.4448	Positive	PE(32:3)	http://metlin.scripps.edu/metabo_list.php?mass_min=685.4657&mass_max=685.46982	19.2968	23.9837	25.2641	22.2316	21.3424	26.7193	26.9442	24.5298	23.6306	4.40056	3.57337	3.5006	4.70338	4.80767	2.05577	1.32923	2.18632	1.45411	1.22637	2.76979	2.30328	2.23494	2.82467	3.51247
706.538	7.4645	Positive	PE(33:0)	http://metlin.scripps.edu/metabo_list.php?mass_min=705.52784&mass_max=705.53208	100.061	145.742	122.735	137.729	59.5406	86.5379	91.1717	84.7545	66.0128	75.4332	61.1896	63.2622	83.9479	76.7114	91.4837	100.64	95.7319	67.4843	97.4008	90.4432	99.3423	107.016	109.668	124.243
704.522	7.46	Positive	PE(33:1)	http://metlin.scripps.edu/metabo_list.php?mass_min=703.51224&mass_max=703.51647	381.658	644.711	569.486	587.172	441.858	571.862	593.085	536.154	459.074	360.059	323.523	279.997	408.536	388.426	226.101	265.782	224.957	187.369	224.181	439.198	426.846	460.793	515.146	472.379
702.507	7.4436	Positive	PE(33:2)	http://metlin.scripps.edu/metabo_list.php?mass_min=701.49675&mass_max=701.50096	98.1592	142.692	128.464	130.98	188.925	258.817	266.876	244.985	189.016	86.1643	84.7056	71.7189	108.151	100.279	42.9908	49.4218	41.4629	33.5342	42.5617	76.0186	61.856	76.8227	73.801	85.9511
700.491	7.4287	Positive	PE(33:3)	http://metlin.scripps.edu/metabo_list.php?mass_min=699.48106&mass_max=699.48527	26.1384	46.4521	40.8411	37.9116	41.266	55.9149	59.3097	54.2993	36.1744	14.609	14.4135	11.126	17.8337	17.292	3.14225	3.95353	3.06566	13.5855	3.21941	10.4227	8.82	10.9367	11.0551	12.8898
698.474	7.4115	Positive	PE(33:4)	http://metlin.scripps.edu/metabo_list.php?mass_min=697.46446&mass_max=697.46865	2.31301	7.48642	6.76033	6.54309	5.25596	13.4408	15.7446	9.34074	8.27834	1.35355	4.68865	1.11956	1.24395	1.02704	3.62262	5.84685	3.99349	5.88002	5.97906	4.13083	0.777723	0.900839	0.685032	2.05906
720.553	7.4575	Positive	PE(34:0)	http://metlin.scripps.edu/metabo_list.php?mass_min=719.54336&mass_max=719.54769	48.5261	82.0711	69.364	70.6068	57.0032	84.3055	86.2226	75.9825	55.4046	67.2485	62.5758	64.0687	86.7147	86.1401	110.747	128.835	110.927	89.8462	109.814	103.829	114.837	118.409	118.671	142.286
718.538	7.443	Positive	PE(34:1)	http://metlin.scripps.edu/metabo_list.php?mass_min=717.52792&mass_max=717.53224	827.432	1110.15	1007.37	1015.2	621.472	877.159	904.569	810.779	648.475	363.308	376.84	304.343	471.137	432.445	315.942	368.647	322.817	263.726	315.951	400.636	401.852	449.036	442.308	496.216
716.522	7.4258	Positive	PE(34:2)	http://metlin.scripps.edu/metabo_list.php?mass_min=715.51229&mass_max=715.51659	390.468	464.107	460.763	522.707	620.138	760.101	831.933	708.347	651.352	215.692	226.65	187.321	266.704	260.562	128.993	141.042	128.304	105.948	115.742	246.893	240.657	249.286	257.792	256.039
714.507	7.4079	Positive	PE(34:3)	http://metlin.scripps.edu/metabo_list.php?mass_min=713.49682&mass_max=713.50111	120.126	146.614	149.1	145.032	155.417	188.893	212.15	185.763	160.398	36.9669	37.6017	32.4279	42.4664	44.0865	19.7481	22.1021	21.0185	15.0046	18.2503	24.7501	21.5215	23.6899	25.1182	26.0176
712.49	7.3864	Positive	PE(34:4)	http://metlin.scripps.edu/metabo_list.php?mass_min=711.48052&mass_max=711.48479	30.4454	37.5223	36.6461	39.4186	37.2538	44.0086	58.2895	49.8178	39.7642	7.70832	7.34636	7.83865	6.9228	8.44201	5.11238	5.95048	4.39434	3.96598	4.83079	7.75445	7.16933	7.46241	6.64026	7.99053
710.475	7.3649	Positive	PE(34:5)	http://metlin.scripps.edu/metabo_list.php?mass_min=709.46539&mass_max=709.46965	13.0782	12.3398	11.5273	13.3812	13.6811	20.3565	23.5513	22.6772	16.9634	4.64195	4.31426	3.26459	4.73811	4.79098	2.6634	2.24778	2.45898	1.75622	2.63216	2.74828	2.33937	2.79046	2.65423	2.32816
732.553	7.427	Positive	PE(35:1)	http://metlin.scripps.edu/metabo_list.php?mass_min=731.54341&mass_max=731.54781	978.32	1233.93	1097.32	1155.76	786.544	1120.79	1187.1	1031.71	833.379	550.664	549.521	525.267	655.881	675.511	694.411	760.668	690.999	574.039	654.881	499.932	487.227	531.305	514.713	597.621
730.538	7.4099	Positive	PE(35:2)	http://metlin.scripps.edu/metabo_list.php?mass_min=729.52805&mass_max=729.53243	581.796	768.333	667.923	751.899	712.929	983.523	1131.99	949.436	720.189	350.863	392.092	328.322	459.134	438.594	291.553	338.187	300.677	242.637	204.066	360.301	337.714	368.59	344.712	388.387
728.522	7.39	Positive	PE(35:3)	http://metlin.scripps.edu/metabo_list.php?mass_min=727.51243&mass_max=727.5168	146.489	249.861	215.104	188.496	239.018	318.687	379.292	309.009	233.073	66.0385	79.2563	61.6768	91.1709	91.3881	34.8604	36.4655	34.4264	26.3398	30.5043	56.7784	51.3091	58.5682	55.0783	61.2643
726.506	7.3753	Positive	PE(35:4)	http://metlin.scripps.edu/metabo_list.php?mass_min=725.49634&mass_max=725.5007	47.1911	74.5017	69.1689	54.8853	78.134	102.698	107.553	105.203	74.5725	23.6101	26.8563	19.681	27.866	27.1185	8.84977	50.3098	43.0282	40.6326	43.8311	19.0994	16.4461	21.227	17.4551	20.456
724.491	7.3394	Positive	PE(35:5)	http://metlin.scripps.edu/metabo_list.php?mass_min=723.48097&mass_max=723.48531	31.1601	41.1	34.4968	33.7836	58.354	71.0688	86.1768	70.0532	55.7789	21.3176	23.8436	18.3235	24.8475	26.3731	7.76479	10.1961	8.09673	8.32439	9.28377	18.6135	15.5165	20.3167	15.6592	18.7255
722.475	7.3216	Positive	PE(35:6)	http://metlin.scripps.edu/metabo_list.php?mass_min=721.46521&mass_max=721.46954	28.221	3.91076	2.542	1.64081	2.28223	2.33334	2.15563	2.10505	2.13394	2.03993	2.0867	1.98074	2.11645	2.43053	3.48435	2.80509	3.51419	4.28198	2.81532	0.839873	0.440586	0.576416	2.29459	0.379714
746.569	7.4072	Positive	PE(36:1)	http://metlin.scripps.edu/metabo_list.php?mass_min=745.55867&mass_max=745.56315	587.218	628.706	538.449	620.226	383.574	527.991	580.418	488.572	417.608	217.642	204.744	174.288	223.466	261.283	319.158	355.973	327.182	268.941	292.458	217.091	210.373	220.476	219.685	246.702
744.553	7.3847	Positive	PE(36:2)	http://metlin.scripps.edu/metabo_list.php?mass_min=743.54328&mass_max=743.54775	1210.44	1295.78	1217.3	1451.24	1103.79	1432.87	1537.32	1303.56	1258.62	794.491	812.784	713.023	853.999	940.726	962.888	1036.16	1003.55	824.526	882.56	579.747	517.488	575.556	548.603	614.015
742.538	7.357	Positive	PE(36:3)	http://metlin.scripps.edu/metabo_list.php?mass_min=741.52764&mass_max=741.53209	386.885	383.869	358.99	415.687	507.923	681.062	735.391	659.97	560.908	225.963	226.96	212.023	253.905	273.708	253.394	261.993	245.377	208.167	222.715	144.321	119.571	141.526	140.076	142.206
740.522	7.3216	Positive	PE(36:4)	http://metlin.scripps.edu/metabo_list.php?mass_min=739.51187&mass_max=739.51631	219.114	264.059	254.367	234.32	233.212	299.148	359.099	306.978	239.538	83.1422	85.9535	73.4122	87.7778	92.9122	56.1475	57.1725	49.7162	45.1899	45.9373	57.6552	51.2105	61.4925	49.5564	59.3803
738.506	7.2856	Positive	PE(36:5)	http://metlin.scripps.edu/metabo_list.php?mass_min=737.49635&mass_max=737.50078	445.45	425.749	361.846	412.267	409.492	491.896	590.529	467.909	438.598	97.1433	123.375	87.8797	112.012	130.064	78.0447	73.3341	68.4697	64.2388	63.8636	107.35	65.9263	69.869	58.4907	66.9423
736.491	7.2741	Positive	PE(36:6)	http://metlin.scripps.edu/metabo_list.php?mass_min=735.4808&mass_max=735.48522	10.3878	14.1161	14.5206	16.2604	24.3231	31.5828	29.6552	29.9813	30.835	20.2618	24.6006	24.3892	32.7597	8.20142	10.0999	12.1044	8.40455	8.34091	2.27794	29.4681	29.3134	30.5939	26.8347	35.6725
758.569	7.3727	Positive	PE(37:2)	http://metlin.scripps.edu/metabo_list.php?mass_min=757.55864&mass_max=757.56319	253.125	381.508	452.334	414.476	259.43	345.449	442.99	319.839	255.416	136.44	182.666	167.686	229.3	187.637	179.482	203.266	184.053	148.396	174.117	235.55	170.023	187.862	172.253	200.742
756.553	7.3445	Positive	PE(37:3)	http://metlin.scripps.edu/metabo_list.php?mass_min=755.54294&mass_max=755.54748	197.313	257.153	211.269	203.154	229.56	297.995	257.055	294.932	242.452	177.82	79.9895	73.1299	107.351	94.1887	343.445	351.273	308.388	268.492	298.113	102.978	90.1305	103.163	91.4125	98.1074
754.537	7.2835	Positive	PE(37:4)	http://metlin.scripps.edu/metabo_list.php?mass_min=753.52739&mass_max=753.53192	192.369	301.426	257.731	205.667	221.784	326.361	394.097	289.461	244.515	138.302	147.834	121.506	176.607	163.656	84.2594	85.7714	81.2077	68.5988	72.8553	163.216	150.196	174.693	133.946	166.077
752.522	7.2494	Positive	PE(37:5)	http://metlin.scripps.edu/metabo_list.php?mass_min=751.51193&mass_max=751.51644	954.769	1290.79	1097.65	1074.56	1063.3	1404.58	1711.97	1335.3	1170.18	444.409	502.614	443.956	552.064	563.179	289.092	293.611	260.475	230.919	271.831	393	364.964	444.468	336.185	410.559
750.506	7.2485	Positive	PE(37:6)	http://metlin.scripps.edu/metabo_list.php?mass_min=749.49637&mass_max=749.50087	36.764	78.6811	61.9162	50.8038	70.3678	91.0345	121.117	84.9604	9.64512	22.8258	27.1649	19.6647	29.8813	26.9699	567.015	6.16719	4.76245	4.82292	5.88311	37.7227	32.3324	39.3074	28.8722	34.4755
748.491	7.2185	Positive	PE(37:7)	http://metlin.scripps.edu/metabo_list.php?mass_min=747.48069&mass_max=747.48518	1.65994	7.3098	5.70453	3.74303	8.00297	14.4035	3.5126	2.66638	1.50505	0.991538	1.7635	11.3002	2.52378	2.18845	13.3124	17.9254	13.4137	14.6644	14.5307	2.02453	20.1626	21.3396	16.7512	1.8364
768.553	7.2316	Positive	PE(38:4)	http://metlin.scripps.edu/metabo_list.php?mass_min=767.54281&mass_max=767.54743	216.085	323.439	270.673	264.874	169.898	241.266	271.783	234.046	193.618	122.833	125.447	112.484	138.173	162.601	174.069	181.468	162.204	144.581	152.241	153.761	141.079	158.005	144.134	150.71
766.537	7.1974	Positive	PE(38:5)	http://metlin.scripps.edu/metabo_list.php?mass_min=765.52709&mass_max=765.53169	1167.37	1317.49	1121.56	1147.61	889.65	1207.03	1425.63	1184.04	1047.91	526.6	515.268	449.632	627.497	553.285	526.369	557.77	466.64	424.346	495.603	493.581	485.104	502.821	412.449	492.278
764.522	7.1959	Positive	PE(38:6)	http://metlin.scripps.edu/metabo_list.php?mass_min=763.51156&mass_max=763.51615	496.697	766.15	682.448	664.629	909.95	1188.32	1382.34	1169.95	1110.82	584.095	608.315	535.154	706.948	667.777	357.467	373.479	320.19	297.473	324.397	528.459	462.053	525.893	425.108	513.028
762.506	7.178	Positive	PE(38:7)	http://metlin.scripps.edu/metabo_list.php?mass_min=761.49627&mass_max=761.50085	41.7405	64.9891	58.0893	54.4007	106.716	143.249	175.548	139.674	122.966	68.0538	70.0553	61.0134	87.5545	76.5875	32.0411	32.9275	25.0857	23.4296	28.3252	52.6606	41.9705	53.0364	38.9789	46.2845
760.491	7.1602	Positive	PE(38:8)	http://metlin.scripps.edu/metabo_list.php?mass_min=759.48042&mass_max=759.48499	19.0472	39.7614	37.5616	29.6745	42.756	54.5939	77.8269	64.6848	53.2876	3.4748	17.7873	26.3061	20.8497	19.8691	29.8244	22.7526	27.436	41.6355	18.9658	17.3013	28.1443	16.1942	16.8028	15.0386
778.538	7.1604	Positive	PE(39:6)	http://metlin.scripps.edu/metabo_list.php?mass_min=777.52737&mass_max=777.53204	111.776	291.752	230.047	174.011	165.685	247.064	297.661	244.316	185.246	74.2588	88.428	80.7454	112.587	99.9241	31.9941	31.8821	24.8811	23.9115	27.9084	114.26	100.698	115.956	89.581	106.374
784.491	7.0889	Positive	PE(40:10)	http://metlin.scripps.edu/metabo_list.php?mass_min=783.48056&mass_max=783.48527	92.0076	148.186	122.83	111.976	84.8531	117.715	137.693	115.706	91.09	61.8074	58.7572	62.6582	80.6234	72.9426	39.7635	42.8297	33.9072	34.2055	36.5351	70.2938	67.0999	72.9816	50.0167	66.9088
790.537	7.1247	Positive	PE(40:7)	http://metlin.scripps.edu/metabo_list.php?mass_min=789.52716&mass_max=789.53191	39.5251	103.843	80.2329	72.063	41.7413	62.2854	77.263	63.8449	48.1309	47.7992	46.1594	50.6593	66.1246	60.3366	54.6047	59.6093	42.5297	41.5862	49.4819	60.973	53.8712	63.1602	43.9017	58.785
788.522	7.1237	Positive	PE(40:8)	http://metlin.scripps.edu/metabo_list.php?mass_min=787.5115&mass_max=787.51623	52.4377	166.49	93.8053	10.5817	72.6077	117.013	79.7811	61.2927	62.9605	63.7603	59.2186	62.0998	78.6298	70.4354	47.4661	47.2956	39.2113	37.4425	41.4049	67.7988	66.227	72.118	52.5441	67.4575
786.506	7.1069	Positive	PE(40:9)	http://metlin.scripps.edu/metabo_list.php?mass_min=785.49595&mass_max=785.50067	75.1978	118.557	103.297	92.6568	75.0141	125.022	150.388	101.085	115.683	75.0119	74.2531	74.0147	94.5113	87.3038	48.9233	52.3818	40.2997	38.6591	41.7126	83.8235	77.2595	91.5072	57.62	78.811
679.456	6.7029	Negative	PG(29:0)	http://metlin.scripps.edu/metabo_list.php?mass_min=680.46166&mass_max=680.46574	0.814278	0.158973	0.0883445	0.325922	0.698537	0.525476	0.25036	0.54071	0.580044	0	0.2311	0.105272	0.0905379	0.0903546	0.068754	0.012877	0.0649559	0.219103	0.0643273	2.75882	0.926078	2.15537	0.700691	2.84386
693.472	6.6772	Negative	PG(30:0)	http://metlin.scripps.edu/metabo_list.php?mass_min=694.47744&mass_max=694.4816	0.479025	0.657443	0.681399	0.442388	2.76005	0.967558	1.06802	0.629225	1.20233	0.085843	0.887989	0.171177	0.0833278	0.147104	0.524837	0.113536	0.122938	0.401347	0.181812	17.9265	10.4819	16.6273	5.40397	16.7012
707.487	6.6493	Negative	PG(31:0)	http://metlin.scripps.edu/metabo_list.php?mass_min=708.49295&mass_max=708.4972	0.620994	0.759001	0.468028	0.0811303	0.29961	0.561967	0.231967	0.744842	0.892628	0.0500645	0.223963	0.0467162	0.0125325	0.0739163	0.115921	0.159262	0.224176	0.312086	0.150326	5.05613	5.55543	8.03103	2.89491	6.772
705.472	6.6352	Negative	PG(31:1)	http://metlin.scripps.edu/metabo_list.php?mass_min=706.47748&mass_max=706.48172	0.368245	0.835133	0.3167	0.234728	1.02231	0.486698	0.869089	0.67139	1.21533	0.297873	1.92523	0.171163	0.213934	0.244967	0.292142	0.130312	0.136284	0.537154	0.420188	7.16357	6.00303	7.99642	3.90349	8.72777
719.488	6.5802	Negative	PG(32:1)	http://metlin.scripps.edu/metabo_list.php?mass_min=720.49329&mass_max=720.49761	0.826263	3.82172	2.41775	4.03355	31.5453	7.21752	13.6016	9.84649	14.7355	6.79638	58.1586	3.55208	3.42807	5.79293	3.65867	1.79308	1.96737	3.44458	2.1483	51.9436	71.3493	46.5186	30.1668	45.6392
717.472	6.5811	Negative	PG(32:2)	http://metlin.scripps.edu/metabo_list.php?mass_min=718.47735&mass_max=718.48165	2.56187	3.34504	1.35402	1.25083	3.15059	1.59026	1.85847	2.81282	1.20065	1.79982	14.7134	0.75792	0.641878	1.73929	0.501948	0.572386	0.15494	0.7899	0.78346	4.56036	8.19407	6.09141	3.89061	6.73841
733.503	6.5799	Negative	PG(33:1)	http://metlin.scripps.edu/metabo_list.php?mass_min=734.50898&mass_max=734.51338	0.97641	3.22217	1.80471	4.78918	34.2806	7.43765	20.202	15.3222	15.6352	10.1385	8.80895	4.52848	4.87782	6.14755	6.90743	3.09902	3.32492	6.74766	5.33896	85.9966	123.714	70.1699	55.5901	64.3046
731.488	6.5778	Negative	PG(33:2)	http://metlin.scripps.edu/metabo_list.php?mass_min=732.4933&mass_max=732.49768	0.829676	0.533903	0.40052	0.668721	3.91081	1.01666	2.08098	2.06277	1.50379	2.22235	1.87686	1.58925	1.001	1.16019	1.66755	0.744085	0.643293	1.79627	1.53397	8.07207	11.2513	7.60185	5.26112	8.79604
747.519	6.5436	Negative	PG(34:1)	http://metlin.scripps.edu/metabo_list.php?mass_min=748.52458&mass_max=748.52906	3.59083	5.90866	3.30864	5.93747	11.0975	5.28612	8.91979	8.55263	6.2973	3.47494	4.33638	2.39574	2.1436	3.09866	7.68491	3.50539	3.54307	6.60435	3.78726	26.6812	36.7785	22.5617	18.6779	22.7422
745.503	6.5259	Negative	PG(34:2)	http://metlin.scripps.edu/metabo_list.php?mass_min=746.50902&mass_max=746.51349	1.14215	4.5514	1.81834	4.84905	27.6093	6.76522	12.6476	11.5376	13.3368	10.702	13.0776	6.4088	5.38524	8.2124	6.09951	2.75856	3.15616	4.36688	4.38022	54.3883	77.7194	43.0448	33.5715	48.1021
741.472	6.501	Negative	PG(34:4)	http://metlin.scripps.edu/metabo_list.php?mass_min=742.47733&mass_max=742.48178	0.613802	0.929671	0.430981	0.162325	0.398533	0.0760565	0.290987	0.076352	0.556772	0.20543	0.157467	0.252453	0.172957	0.231124	0.287603	0.125972	0.228727	0.313263	0.107627	0.214409	0.366718	0.168573	0.199122	0.184802
761.534	6.5258	Negative	PG(35:1)	http://metlin.scripps.edu/metabo_list.php?mass_min=762.5399&mass_max=762.54447	7.53609	30.8106	14.9968	14.8393	26.1351	18.9237	33.5992	29.0007	25.6297	8.76558	10.1033	9.05948	7.25976	10.0751	8.68916	3.49401	4.29501	8.16168	5.62449	13.2918	18.3287	12.8766	10.2119	13.6875
759.519	6.5086	Negative	PG(35:2)	http://metlin.scripps.edu/metabo_list.php?mass_min=760.52429&mass_max=760.52885	1.00494	3.29964	1.59021	4.04718	16.2862	5.17448	11.0036	7.62217	8.35702	8.74938	7.02041	5.945	5.12877	7.13599	9.13331	3.95907	4.56412	7.49647	7.26295	35.0009	44.8902	25.2891	22.125	23.0355
757.503	6.5074	Negative	PG(35:3)	http://metlin.scripps.edu/metabo_list.php?mass_min=758.5086&mass_max=758.51315	0.814883	0.616153	0.243808	0.700353	2.27008	0.602191	2.82661	1.26343	0.896654	2.07664	1.92505	2.1048	1.341	1.8356	2.7596	1.28656	1.24896	1.98164	2.49568	1.33776	1.42999	0.928446	0.84756	1.10937
753.472	6.4736	Negative	PG(35:5)	http://metlin.scripps.edu/metabo_list.php?mass_min=754.47707&mass_max=754.48159	0.101913	0.325523	0.343575	0.282017	0.660641	0.732276	1.33338	0.957674	1.12996	2.16208	1.68294	2.1185	1.27622	2.05478	3.88671	1.69978	1.37231	2.85437	3.19511	0.517069	1.16514	0.43531	0.449102	0.850722
775.55	6.4958	Negative	PG(36:1)	http://metlin.scripps.edu/metabo_list.php?mass_min=776.55533&mass_max=776.55999	258.421	588.227	264.723	302.536	304.349	243.826	379.983	361.892	294.696	125.84	126.353	118.83	100.776	148.376	89.5001	40.7892	36.2503	75.7241	57.976	109.939	131.621	84.1949	63.6138	96.2049
773.534	6.4736	Negative	PG(36:2)	http://metlin.scripps.edu/metabo_list.php?mass_min=774.53992&mass_max=774.54456	15.9463	40.4041	20.5742	28.5226	43.9378	31.7846	46.7342	42.4191	45.3248	32.2664	30.3239	29.6393	22.2854	34.9543	36.2764	15.3662	16.4074	31.6759	24.0812	33.4286	47.191	27.3637	23.067	32.6364
771.519	6.4549	Negative	PG(36:3)	http://metlin.scripps.edu/metabo_list.php?mass_min=772.52427&mass_max=772.5289	1.93084	1.56987	0.834091	2.51851	6.52396	4.41203	7.77146	6.2675	4.69074	6.65548	5.9766	6.27671	4.38689	6.42674	11.9769	4.77979	5.00604	9.78579	7.50445	3.8888	4.58784	2.78761	2.48165	3.20539
769.503	6.4367	Negative	PG(36:4)	http://metlin.scripps.edu/metabo_list.php?mass_min=770.50854&mass_max=770.51316	0.589194	1.76473	0.432083	0.913966	2.28842	1.77804	3.54672	2.45754	2.09851	2.69116	2.55609	2.83854	1.92728	2.38934	3.52456	1.27486	1.75879	3.24129	2.71994	1.9502	2.67633	1.64206	1.17483	1.85308
767.487	6.4183	Negative	PG(36:5)	http://metlin.scripps.edu/metabo_list.php?mass_min=768.49285&mass_max=768.49745	0.687719	0.812675	0.550587	0.455052	1.34041	1.57934	3.58896	1.95586	1.37521	2.25618	2.07444	2.18395	1.49817	2.21557	4.61535	2.07326	1.93739	4.31217	3.19631	1.66678	1.78856	1.43064	1.17055	1.46758
765.472	6.4053	Negative	PG(36:6)	http://metlin.scripps.edu/metabo_list.php?mass_min=766.47722&mass_max=766.48181	0.432272	0.332377	0.252199	0.621554	1.16789	0.475791	1.46923	1.18344	1.03711	1.8703	1.57594	1.53064	1.27101	1.59802	2.72529	1.32029	1.2914	1.74472	2.02939	0.928939	0.63997	0.515799	0.349814	0.783687
789.566	6.4706	Negative	PG(37:1)	http://metlin.scripps.edu/metabo_list.php?mass_min=790.57118&mass_max=790.57592	0.951389	8.59575	3.28912	3.01839	3.51212	3.04337	6.68987	4.90491	3.35115	1.65672	1.72937	1.92737	1.35828	2.1496	0.922417	0.459935	0.419488	0.785027	0.512346	1.73513	1.79817	1.34688	0.848836	1.42191
787.55	6.4718	Negative	PG(37:2)	http://metlin.scripps.edu/metabo_list.php?mass_min=788.55554&mass_max=788.56027	7.52141	4.98455	2.4701	3.45744	3.32099	3.56119	5.55611	4.82765	3.90952	2.77872	3.16864	2.62855	2.08507	3.09791	5.45988	2.42383	2.48997	4.52221	3.25893	4.80516	7.22589	3.89871	2.58875	4.40465
785.534	6.4637	Negative	PG(37:3)	http://metlin.scripps.edu/metabo_list.php?mass_min=786.53973&mass_max=786.54444	0.207671	1.09971	0.0763495	0.117298	0.771454	0.373696	2.41862	0.67698	0.192987	1.11834	1.32529	1.1854	0.759562	1.40398	2.63338	1.25792	1.05538	1.99652	1.82504	1.59335	2.01321	1.01678	0.899446	1.35417
783.519	6.4202	Negative	PG(37:4)	http://metlin.scripps.edu/metabo_list.php?mass_min=784.52419&mass_max=784.52889	0.105173	0.968866	0.447033	0.691079	1.01677	0.512197	1.13659	0.487517	0.767752	1.697	1.86961	1.81595	1.33198	1.76918	2.92407	1.40108	0.920979	2.47287	2.20341	1.70948	2.41098	1.14734	0.963036	1.23382
781.503	6.3987	Negative	PG(37:5)	http://metlin.scripps.edu/metabo_list.php?mass_min=782.50861&mass_max=782.5133	0.526938	2.26371	0.824397	1.05388	2.70675	2.36695	5.52897	3.50272	1.91487	5.41887	4.31831	4.27732	3.06138	4.29717	7.95709	4.1501	3.56722	7.54479	6.82697	2.78383	3.88476	2.02791	1.9147	3.01724
779.487	6.3985	Negative	PG(37:6)	http://metlin.scripps.edu/metabo_list.php?mass_min=780.49284&mass_max=780.49752	0	0.507205	0.400451	0.397113	2.06815	1.42439	3.28324	1.84333	1.76609	4.58009	3.73101	3.28556	2.6563	3.38341	5.49611	2.24057	2.36994	4.17838	3.81859	1.90771	2.63496	1.51029	1.37768	2.34006
801.566	6.4563	Negative	PG(38:2)	http://metlin.scripps.edu/metabo_list.php?mass_min=802.57097&mass_max=802.57578	0	0.34788	0.143327	0.13433	0.205115	0.275942	0.3803	0.0734781	0.275265	0.317838	0.31667	0.113381	0.20016	0.249126	0.599229	0.297548	0.432485	0.66467	0.611547	0.449403	2.31911	0.579472	0.501231	0.925251
799.55	6.4204	Negative	PG(38:3)	http://metlin.scripps.edu/metabo_list.php?mass_min=800.55554&mass_max=800.56034	0.392113	0.951546	0.333475	0.621504	0.457292	0.320315	0.833156	0.821862	0.284724	0.949966	1.0218	0.812184	0.631159	1.11299	3.37388	1.51453	1.4864	3.32771	2.59299	1.03098	1.62224	0.965443	0.806057	1.16117
797.534	6.3849	Negative	PG(38:4)	http://metlin.scripps.edu/metabo_list.php?mass_min=798.53985&mass_max=798.54463	1.90154	7.05161	2.32971	3.34984	2.84373	1.70843	3.38002	2.99839	2.88249	4.48745	3.72745	3.716	2.4323	3.73391	8.14115	3.52396	3.20841	6.46387	5.49046	3.79972	4.39137	3.12804	2.65204	3.7694
795.519	6.3675	Negative	PG(38:5)	http://metlin.scripps.edu/metabo_list.php?mass_min=796.52427&mass_max=796.52905	6.81993	13.2716	5.39778	7.04355	7.67269	5.2618	8.63281	7.96867	6.90183	11.9395	9.85368	9.88686	6.8699	9.66475	20.3974	9.56249	8.62268	17.3248	14.2503	7.82943	9.91447	6.35916	5.1595	8.1439
793.503	6.3499	Negative	PG(38:6)	http://metlin.scripps.edu/metabo_list.php?mass_min=794.50856&mass_max=794.51333	4.91476	9.47957	3.89563	5.0218	15.4353	8.10844	16.487	13.0189	13.0043	24.6084	19.7324	18.9556	14.3335	18.8707	42.0208	22.874	20.4855	39.7517	34.3737	10.7457	13.3474	8.66264	6.68082	11.3452
791.488	6.3448	Negative	PG(38:7)	http://metlin.scripps.edu/metabo_list.php?mass_min=792.49302&mass_max=792.49776	2.42018	4.512	2.33103	3.02182	6.76232	4.14077	8.44199	7.12795	6.34759	6.43904	5.00986	4.61989	3.6746	4.64086	8.06493	4.15338	3.39335	6.90254	6.60893	2.23753	3.07131	2.01436	1.37304	1.62838
789.472	6.3305	Negative	PG(38:8)	http://metlin.scripps.edu/metabo_list.php?mass_min=790.4774&mass_max=790.48214	0.259452	1.56517	0.701146	0.594141	1.83177	1.38688	1.38912	1.64988	1.31554	1.51316	1.39451	1.21356	1.03939	1.12023	1.10549	0.643183	0.563244	0.974063	1.03541	0.575395	0.787076	0.498729	0.385105	0.839817
811.55	6.4015	Negative	PG(39:4)	http://metlin.scripps.edu/metabo_list.php?mass_min=812.55555&mass_max=812.56042	0.28239	0.184415	0.0504965	0.0734903	0.0951836	0.238547	0.173819	0.179759	0.10068	0.186516	0.219298	0.269752	0.208022	0.367949	0.551491	0.3243	0.170561	0.388041	0.339632	0.514617	0.35067	0.239235	0.232023	0.470661
809.535	6.3676	Negative	PG(39:5)	http://metlin.scripps.edu/metabo_list.php?mass_min=810.53993&mass_max=810.54478	0	0.786705	0.119376	0.162438	0.690217	0.206467	0.718155	0.479053	0.331517	1.2616	1.30201	1.10024	0.913502	1.05812	2.05489	0.966623	0.895571	1.67961	1.82959	1.50724	2.21692	0.954386	0.909935	1.65525
807.519	6.3465	Negative	PG(39:6)	http://metlin.scripps.edu/metabo_list.php?mass_min=808.52433&mass_max=808.52917	0.630584	2.79877	0.846364	0.764633	2.37291	1.3508	3.40863	2.44168	0.891814	3.02732	3.16046	2.59731	2.04011	2.41751	5.839	2.968	2.4654	5.00646	4.84046	3.04182	4.30504	2.50452	2.11908	3.3023
805.503	6.3143	Negative	PG(39:7)	http://metlin.scripps.edu/metabo_list.php?mass_min=806.50871&mass_max=806.51355	1.15417	4.38031	1.63519	2.33211	1.09026	0.250406	1.00599	0.888814	0.426667	0.693605	0.677638	0.322008	0.453566	0.702	0.0855335	0.0167602	0.0602808	0.229055	0.101935	0.710268	1.54424	0.839312	0.547055	0.934086
803.487	6.3101	Negative	PG(39:8)	http://metlin.scripps.edu/metabo_list.php?mass_min=804.49283&mass_max=804.49765	1.01227	1.55043	0.547732	0.74529	0.17609	0.234313	0.291029	0.0542435	0.224489	0.379925	0.258427	0.215553	0.226763	0.353623	0.031294	0.0146661	0.0355874	0	0.0421742	0.145978	0.479548	0.123611	0.129338	0.408989
813.472	6.2637	Negative	PG(40:10)	http://metlin.scripps.edu/metabo_list.php?mass_min=814.47744&mass_max=814.48232	0.329355	0.388146	0.140688	0.292496	4.51264	2.41564	6.56167	2.98885	2.98004	6.12228	4.26195	4.65961	3.32379	4.74866	17.1769	12.2546	7.74414	15.9262	13.8687	1.28756	1.27062	0.811604	0.844243	1.53728
821.535	6.3102	Negative	PG(40:6)	http://metlin.scripps.edu/metabo_list.php?mass_min=822.54006&mass_max=822.54499	1.47367	5.52655	2.61864	2.48397	1.84698	0.744577	0.809416	1.60796	1.34928	4.22909	4.42247	4.0491	2.74087	4.08584	7.1886	4.57991	2.71239	6.7035	4.22425	5.15084	7.47504	4.76823	3.28505	6.61051
819.519	6.2968	Negative	PG(40:7)	http://metlin.scripps.edu/metabo_list.php?mass_min=820.52436&mass_max=820.52928	14.7782	24.3889	13.2483	13.9252	6.29558	4.30969	8.37086	6.31083	6.44691	7.6574	6.94207	6.82286	4.21726	6.81248	14.9028	8.98598	5.74372	13.0602	9.66402	6.35505	9.19536	5.51119	4.52538	8.56413
817.503	6.2922	Negative	PG(40:8)	http://metlin.scripps.edu/metabo_list.php?mass_min=818.5087&mass_max=818.5136	22.2034	36.2165	16.7504	19.8074	8.72813	5.41258	8.6462	8.13011	8.25338	9.02988	7.34497	7.34582	5.07482	7.09074	14.6767	9.23934	6.43881	12.8224	9.4574	5.1163	7.94368	4.66778	3.91272	7.65221
815.488	6.2609	Negative	PG(40:9)	http://metlin.scripps.edu/metabo_list.php?mass_min=816.49302&mass_max=816.49792	0.891777	2.29971	1.06141	1.06589	3.30478	1.54743	3.83794	2.24353	1.46345	6.49186	4.8186	5.03402	3.34729	5.18137	12.7967	9.09801	5.94709	11.1887	9.55874	1.98574	3.00942	1.71535	1.76903	3.32288
849.55	7.6688	Negative	PI(35:1)	http://metlin.scripps.edu/metabo_list.php?mass_min=850.55561&mass_max=850.56071	8.6198	49.9441	20.6882	18.3349	100.006	97.459	132.969	120.395	76.6434	121.15	158.217	157.37	140.684	155.536	105.338	62.8042	67.9228	157.999	87.4601	299.868	546.541	319.999	253.567	397.582
847.535	7.658	Negative	PI(35:2)	http://metlin.scripps.edu/metabo_list.php?mass_min=848.53988&mass_max=848.54497	13.8221	52.742	23.0339	10.9903	73.3121	93.6775	141.803	108.505	57.4166	121.192	178.149	177.297	156.528	166.211	94.7827	52.3516	51.6348	134.674	67.0583	287.927	554.855	308.499	260.342	389.9
845.519	7.6478	Negative	PI(35:3)	http://metlin.scripps.edu/metabo_list.php?mass_min=846.52445&mass_max=846.52952	2.73468	14.6884	4.86203	2.42942	7.79689	13.0801	12.7447	15.6143	9.20119	14.9087	23.9783	25.6156	20.7241	22.1586	5.29563	3.84799	4.25692	7.08634	4.81494	27.0678	45.7687	27.4048	24.8765	37.2256
843.503	7.636	Negative	PI(35:4)	http://metlin.scripps.edu/metabo_list.php?mass_min=844.50851&mass_max=844.51357	6.43141	23.0082	9.79465	2.40263	7.79539	9.82104	18.723	15.1554	9.85442	12.4909	15.708	12.0144	12.3893	12.528	1.79965	1.4505	1.45115	1.79057	2.47741	17.7594	39.281	21.4653	13.8719	24.5605
841.488	7.6201	Negative	PI(35:5)	http://metlin.scripps.edu/metabo_list.php?mass_min=842.49305&mass_max=842.4981	22.5838	75.5083	28.5909	26.5034	29.7348	28.6621	52.0953	47.6781	28.6094	26.1846	31.1568	28.0548	24.0889	22.0377	15.7302	9.40708	8.95935	20.2978	12.5979	32.1912	60.2879	37.2573	28.0436	47.3586
863.566	7.636	Negative	PI(36:1)	http://metlin.scripps.edu/metabo_list.php?mass_min=864.5712&mass_max=864.57638	25.7844	67.155	34.5901	30.6038	137.13	135.285	200.087	172.818	120.002	228.78	293.553	284.454	263.609	272.115	317.577	177.78	173.582	455.545	223.591	541.486	1014.73	557.762	470.226	786.917
861.55	7.636	Negative	PI(36:2)	http://metlin.scripps.edu/metabo_list.php?mass_min=862.55545&mass_max=862.56062	77.6848	220.396	99.6352	109.597	518.614	501.218	727.191	590.082	465.967	968.849	1166.83	1125.71	1053.39	1129.91	840.652	520.986	467.893	1140.49	611.8	1322.54	2427.94	1397.88	1157.6	1979.72
859.535	7.6283	Negative	PI(36:3)	http://metlin.scripps.edu/metabo_list.php?mass_min=860.53993&mass_max=860.54508	28.736	77.6754	32.9778	35.5382	203.894	189.974	287.519	243.16	162.936	305.071	351.361	397	355.674	364.297	287.53	176.868	150.525	374.483	201.335	320.281	601.539	364.077	278.087	478.689
857.519	7.6175	Negative	PI(36:4)	http://metlin.scripps.edu/metabo_list.php?mass_min=858.52442&mass_max=858.52956	37.4105	127.663	47.1909	47.3575	84.6365	82.4762	117.239	105.379	64.6717	100.037	122.407	126.078	126.887	117.686	54.4708	31.5199	23.7963	76.9524	37.3247	133.08	239.796	153.689	110.787	180.119
855.504	7.604	Negative	PI(36:5)	http://metlin.scripps.edu/metabo_list.php?mass_min=856.50879&mass_max=856.51393	260.823	684.404	300.068	295.295	246.506	248.895	397.169	354.048	249.863	162.689	178.317	168.393	184.127	179.524	105.941	80.3596	63.6204	152.893	87.0294	167.967	315.459	170.73	142.606	218.534
853.488	7.6053	Negative	PI(36:6)	http://metlin.scripps.edu/metabo_list.php?mass_min=854.49308&mass_max=854.4982	6.62911	39.0277	9.84013	13.8768	20.9532	11.8162	35.0412	29.3823	19.4265	15.3536	14.9128	14.5592	13.6329	15.0933	4.36225	3.6764	2.8055	3.116	3.57524	10.554	24.8036	15.5581	12.2828	19.4972
877.582	7.638	Negative	PI(37:1)	http://metlin.scripps.edu/metabo_list.php?mass_min=878.58718&mass_max=878.59245	1.2886	2.12132	3.92245	1.59621	15.7507	17.6851	29.6736	23.25	12.6291	20.4068	32.4076	37.4409	34.4911	29.4306	27.4794	12.3294	11.0786	31.4471	11.107	81.1158	155.145	79.1474	68.6209	113.114
875.566	7.6341	Negative	PI(37:2)	http://metlin.scripps.edu/metabo_list.php?mass_min=876.57146&mass_max=876.57672	9.76227	42.2297	19.8225	19.0138	71.8828	81.5698	131.687	102.807	58.3383	113.938	176.337	165.212	170.63	150.393	129.029	74.3048	63.9533	166.23	97.1056	377.888	749.433	428.527	328.537	558.247
873.551	7.6258	Negative	PI(37:3)	http://metlin.scripps.edu/metabo_list.php?mass_min=874.55576&mass_max=874.561	7.74114	24.5086	9.60654	13.8225	35.8726	41.2302	65.5246	51.8812	32.8941	43.4418	62.7929	68.3703	64.1083	61.3452	43.0118	24.3041	24.0322	60.2854	29.5458	145.551	265.147	138.71	122.729	197.131
871.535	7.5916	Negative	PI(37:4)	http://metlin.scripps.edu/metabo_list.php?mass_min=872.54006&mass_max=872.54529	73.1189	296.242	118.58	103.056	127.622	72.4149	187.301	147.023	99.9828	239.354	331.643	322.639	221.971	315.494	91.0011	60.5178	48.1064	111.499	63.8629	483.263	878.818	519.807	402.481	638.874
869.519	7.5872	Negative	PI(37:5)	http://metlin.scripps.edu/metabo_list.php?mass_min=870.52423&mass_max=870.52945	718.759	2824.55	1214.86	1028.07	1100.37	955.062	1686.34	1320.36	884.938	941.891	1145.91	1171.58	1211.98	1215.97	419.597	294.59	226.946	518.953	335.14	1115.68	1843.92	1057.59	876.754	1480.36
867.504	7.5922	Negative	PI(37:6)	http://metlin.scripps.edu/metabo_list.php?mass_min=868.5088&mass_max=868.514	76.4178	290.506	121.66	99.8024	93.864	70.9867	122.384	119.07	63.9923	60.5501	73.2576	71.5057	68.9376	75.0431	25.2462	14.7409	10.5547	24.8256	17.0868	119.881	204.523	116.594	94.8781	161.426
889.582	7.6181	Negative	PI(38:2)	http://metlin.scripps.edu/metabo_list.php?mass_min=890.58699&mass_max=890.59233	0	2.29102	0	0.942378	14.8269	11.9683	29.026	18.114	10.1749	31.4689	38.1026	43.5704	42.5717	36.1975	60.6935	41.3881	31.8553	85.2689	47.9015	94.1178	176.827	99.3707	81.6928	137.493
887.566	7.6091	Negative	PI(38:3)	http://metlin.scripps.edu/metabo_list.php?mass_min=888.57124&mass_max=888.57657	11.8338	20.379	6.87039	5.55824	27.9843	34.3577	61.58	41.7199	27.2545	44.4719	48.8636	71.731	54.1735	55.4124	101.007	55.9253	48.3511	120.067	65.3718	115.222	226.97	124.219	105.108	284.405
885.55	7.5824	Negative	PI(38:4)	http://metlin.scripps.edu/metabo_list.php?mass_min=886.55509&mass_max=886.56041	74.0787	309.863	134.081	99.8282	222.545	172.692	307.541	271.548	178.854	842.739	790.884	1023.14	1361.64	1026.5	926.807	80.1586	574.132	1327.27	294.482	1019.85	1890.41	1541.66	849.262	478.622
883.534	7.5738	Negative	PI(38:5)	http://metlin.scripps.edu/metabo_list.php?mass_min=884.5395&mass_max=884.5448	3616.59	11006.6	4783.67	4861.68	4355.31	3883.2	6215.82	4988.24	3736.53	6459.63	6949.88	7331.47	7663.18	7794.83	9581.46	7023.62	5295.56	11995.6	8132.54	7193.77	11411.1	6442.16	5165.71	8768.5
881.519	7.5645	Negative	PI(38:6)	http://metlin.scripps.edu/metabo_list.php?mass_min=882.52416&mass_max=882.52945	2099.85	5534.45	2640.02	2543.3	2737.17	2261.34	3442.83	3007.57	2399.99	2966.55	3182.07	3152.06	3298.8	3570.02	2336.45	1674.94	1374.46	2889.76	1974.04	3010.56	4507.65	2590.28	2138.57	3528.76
879.504	7.5643	Negative	PI(38:7)	http://metlin.scripps.edu/metabo_list.php?mass_min=880.50892&mass_max=880.5142	22.5099	45.5442	26.2016	27.5695	43.4891	37.9877	68.2739	50.8668	47.4328	73.7984	75.907	80.3975	87.7523	94.6366	53.8072	32.9156	31.3271	69.8912	21.3924	86.5653	124.664	65.1145	60.6757	83.7332
903.598	7.6246	Negative	PI(39:2)	http://metlin.scripps.edu/metabo_list.php?mass_min=904.60263&mass_max=904.60805	0	0	0	0	0	0	0	0	0	0.789691	0.871439	1.70848	2.37081	0.990235	1.19695	0.777651	0.523546	4.04581	0.871353	4.60333	15.077	7.88746	4.46097	10.3796
901.582	7.6142	Negative	PI(39:3)	http://metlin.scripps.edu/metabo_list.php?mass_min=902.58674&mass_max=902.59215	0.557961	0	0	0	0.80983	0.94749	3.25948	0.975358	0.355753	3.58146	9.06651	5.68709	4.08525	4.8984	9.74083	7.31059	6.13377	12.3276	7.31615	18.5541	35.378	16.7623	15.0895	27.883
899.566	7.5646	Negative	PI(39:4)	http://metlin.scripps.edu/metabo_list.php?mass_min=900.57113&mass_max=900.57653	21.9869	18.3004	9.90089	33.2023	12.9939	32.9123	20.1712	20.1103	10.6953	53.4493	72.1261	77.2579	90.9011	86.3122	37.5474	24.898	19.39	41.1708	40.4188	148.092	229.507	138.398	91.185	176.4
897.55	7.5587	Negative	PI(39:5)	http://metlin.scripps.edu/metabo_list.php?mass_min=898.55552&mass_max=898.56091	151.024	709.667	328.457	287.143	348.136	312.578	509.444	389.877	272.677	467.597	587.911	657.694	699.221	667.186	388.988	263.902	205.697	469.944	337.257	813.358	1269.96	732.049	552.752	832.311
895.534	7.5645	Negative	PI(39:6)	http://metlin.scripps.edu/metabo_list.php?mass_min=896.53945&mass_max=896.54483	252.673	1251.57	501.88	382.419	410.647	367.692	615.714	476.188	296.453	297.001	407.755	374.456	485.241	444.933	495.899	329.902	246.493	542.017	423.925	887.041	1305.03	754.761	587.697	1005.97
893.519	7.5468	Negative	PI(39:7)	http://metlin.scripps.edu/metabo_list.php?mass_min=894.52451&mass_max=894.52987	0.729506	8.74468	3.18251	1.99115	3.89415	3.54062	5.51711	1.17083	3.12894	6.15431	8.14276	9.85968	10.9291	8.59157	1.54906	0.601676	0.504471	0.530262	0.900384	11.3017	32.2191	19.3843	14.3415	23.3368
891.503	7.5425	Negative	PI(39:8)	http://metlin.scripps.edu/metabo_list.php?mass_min=892.50786&mass_max=892.51321	0.645173	2.48939	2.43099	0.436314	2.04486	5.81957	11.9812	9.13599	5.30199	2.46881	0.633459	0	1.72237	1.46424	0.867512	0	0	0	0.234688	3.6892	8.51527	5.48188	4.46645	8.61019
901.488	7.5104	Negative	PI(40:10)	http://metlin.scripps.edu/metabo_list.php?mass_min=902.49299&mass_max=902.4984	12.9266	43.4949	17.4322	3.65208	13.224	14.0391	17.7886	12.4275	7.29591	17.67	10.3644	16.4926	19.9822	15.84	41.6483	27.3063	25.5335	47.2335	38.7809	61.4014	89.1017	50.7291	42.0175	60.151
913.582	7.5502	Negative	PI(40:4)	http://metlin.scripps.edu/metabo_list.php?mass_min=914.58717&mass_max=914.59265	0	0	0	0.722201	1.88522	1.56094	5.98644	0.678247	1.89639	2.93676	2.71681	3.82848	2.6939	5.20992	2.79314	1.73782	1.57627	2.66952	3.56738	8.28954	15.4297	8.01931	4.87295	8.76952
911.566	7.5367	Negative	PI(40:5)	http://metlin.scripps.edu/metabo_list.php?mass_min=912.57135&mass_max=912.57682	16.4025	36.294	17.4611	13.4614	30.4775	22.3187	28.8351	24.4402	20.3338	20.3781	27.882	29.9073	35.0277	28.022	23.8903	14.5051	12.8562	21.471	23.3375	34.5504	58.7708	35.1402	24.9824	42.983
909.55	7.5418	Negative	PI(40:6)	http://metlin.scripps.edu/metabo_list.php?mass_min=910.55526&mass_max=910.56072	12.1599	50.9671	22.8033	24.3337	15.5145	20.224	16.5522	19.4023	17.6641	23.0304	33.287	31.7095	40.9702	31.3359	26.3726	18.0748	16.199	31.7648	24.1789	53.9194	75.7968	44.6618	34.7396	49.8668
907.535	7.5305	Negative	PI(40:7)	http://metlin.scripps.edu/metabo_list.php?mass_min=908.54001&mass_max=908.54546	1.99283	6.13366	3.04849	2.63228	1.66468	3.92106	7.48099	6.46585	2.83236	12.6472	9.5894	12.7614	17.3976	15.298	25.9961	15.4145	13.9186	23.7924	24.0788	31.5373	52.9144	29.2235	25.1471	33.6249
905.519	7.5283	Negative	PI(40:8)	http://metlin.scripps.edu/metabo_list.php?mass_min=906.52417&mass_max=906.52961	11.3399	41.2347	18.8776	16.1002	26.4791	20.6145	48.6083	28.0869	34.4904	15.8472	11.4154	11.5856	20.4478	20.9043	18.9364	11.1758	11.2867	22.4112	12.6593	44.7204	69.3216	42.1519	34.9896	49.1127
903.503	7.5129	Negative	PI(40:9)	http://metlin.scripps.edu/metabo_list.php?mass_min=904.50855&mass_max=904.51397	18.2179	57.3477	18.3964	18.8756	17.6428	11.7915	32.9085	30.8118	17.2215	20.7437	15.5139	19.2456	23.9518	20.979	29.6709	19.5117	15.4576	33.8975	19.9826	67.1042	100.647	52.3657	45.391	61.9689
925.582	7.52	Negative	PI(41:5)	http://metlin.scripps.edu/metabo_list.php?mass_min=926.58701&mass_max=926.59257	15.2263	33.3171	20.3631	14.7104	25.3497	23.1251	30.5398	25.2013	18.7554	5.84991	7.71984	8.54222	11.6159	7.67762	2.19981	1.24412	0.469693	1.44373	2.09036	11.6437	24.1324	14.0145	11.4366	16.9063
923.565	7.5462	Negative	PI(41:6)	http://metlin.scripps.edu/metabo_list.php?mass_min=924.57039&mass_max=924.57593	0.716561	0	0.558099	0	0	0.914994	0.627279	1.51015	0	0.692021	0.440278	1.79441	1.06973	0.551023	0.749701	0.574247	0.288912	0.881491	2.18699	3.92099	3.95117	5.15459	1.11572	3.18231
939.598	7.4926	Negative	PI(42:5)	http://metlin.scripps.edu/metabo_list.php?mass_min=940.60251&mass_max=940.60814	25.2308	47.2416	13.2656	16.937	13.6311	17.0121	18.4079	13.1251	15.9748	3.98338	4.13089	4.33156	4.4661	3.24555	1.84878	0.835939	0.943692	1.1089	4.42851	14.9322	16.3906	11.9204	9.52357	10.9247
746.605	8.3752	Positive	PC(O-34:0)	http://metlin.scripps.edu/metabo_list.php?mass_min=745.59503&mass_max=745.5995	39.5674	121.816	75.0392	155.947	105.119	91.1115	74.6969	98.7542	313.672	120.987	88.5031	154.316	1.25057	79.2207	242.018	2.47391	2.47131	185.061	1.98813	5.93257	5.80099	5.76351	5.52744	5.34743
760.621	8.3574	Positive	PC(O-35:0)	http://metlin.scripps.edu/metabo_list.php?mass_min=759.6108&mass_max=759.61536	8.08838	6.3478	7.25234	6.88415	4.06872	132.19	3.43676	3.52329	3.76593	3.28452	4.07081	2.86732	4.11169	3.96022	4.94123	3.1074	2.89704	3.47534	2.99571	12.4586	11.8669	13.0452	12.0725	12.8151
758.605	8.3577	Positive	PC(O-35:1)	http://metlin.scripps.edu/metabo_list.php?mass_min=757.59502&mass_max=757.59957	5.71365	266.414	4.54883	262.279	347.796	351.672	247.288	349.934	838.918	134.812	158.631	2.27904	2.01475	2.47417	242.625	137.698	136.275	192.064	1.95105	9.79941	9.14689	10.386	9.61807	10.3765
774.636	8.3379	Positive	PC(O-36:0)	http://metlin.scripps.edu/metabo_list.php?mass_min=773.62629&mass_max=773.63094	19.7357	11.685	12.9281	14.2887	7.86981	9.02685	9.11859	154.314	8.60628	10.8701	12.5123	11.1809	11.8285	13.1177	26.6299	15.3676	17.7394	21.1108	16.0471	21.7895	24.2613	26.1472	20.3465	20.0523
772.621	8.3222	Positive	PC(O-36:1)	http://metlin.scripps.edu/metabo_list.php?mass_min=771.61068&mass_max=771.61532	18.5643	12.94	16.846	19.479	11.3943	14.7613	9.2104	14.2133	13.2804	14.1172	16.6196	10.3827	14.2567	16.0051	51.6669	24.4277	33.1327	32.1831	32.7111	25.643	38.3814	30.7622	39.6795	26.1718
770.605	8.3216	Positive	PC(O-36:2)	http://metlin.scripps.edu/metabo_list.php?mass_min=769.59495&mass_max=769.59957	9.23405	5.90202	7.15025	6.15223	3.88483	656.743	3.47252	724.598	4.32345	4.71178	5.28874	5.43121	4.44352	5.5097	17.1862	10.4193	11.1727	13.4672	9.20946	13.0969	16.1801	15.5767	13.3368	13.1302
788.652	8.3195	Positive	PC(O-37:0)	http://metlin.scripps.edu/metabo_list.php?mass_min=787.64197&mass_max=787.6467	1.64898	1.54057	1.29998	1.92608	0.624779	0.438358	0.359785	0.899615	0.717241	0.940192	0.920066	0.841313	0.932306	1.00736	1.70557	1.07498	1.01019	0.573047	0.748731	3.2704	3.3669	3.78891	3.26984	3.00399
786.636	8.2887	Positive	PC(O-37:1)	http://metlin.scripps.edu/metabo_list.php?mass_min=785.62596&mass_max=785.63068	10.49	10.045	7.81437	3.26736	243.844	3.19192	3.74239	3.52884	1.31433	4.0114	3.68929	5.56136	5.43932	6.10485	15.623	17.6123	7.82984	16.0699	17.224	12.705	35.3604	26.8185	16.26	14.9659
784.621	8.2661	Positive	PC(O-37:2)	http://metlin.scripps.edu/metabo_list.php?mass_min=783.61053&mass_max=783.61524	2.85568	2.78459	47.6162	2.18694	169.517	207.01	139.118	271.874	858.749	0.880594	2.33729	1.33399	1.23329	111.685	6.38575	3.36779	3.46158	3.16725	3.37348	9.63363	7.26578	9.51824	7.77714	10.2515
782.605	8.2488	Positive	PC(O-37:3)	http://metlin.scripps.edu/metabo_list.php?mass_min=781.5946&mass_max=781.5993	2.34276	189.983	2.38832	1.74834	172.251	209.144	143.458	271.855	645.475	0.807717	0.726209	0.798715	1.03411	84.5611	2.37065	1.76124	1.61637	62.2796	1.21199	6.2331	7.05627	6.61747	5.66548	6.62911
780.589	8.2168	Positive	PC(O-37:4)	http://metlin.scripps.edu/metabo_list.php?mass_min=779.57913&mass_max=779.58382	10.1173	12.0371	11.2797	9.25937	2.09632	119.926	1.67641	185.544	1.30166	2.0038	2.61691	1.55899	2.52888	1.94838	1.31743	74.1666	82.4565	85.5626	80.2434	9.55773	10.5686	8.94943	7.96248	8.61645
800.652	8.268	Positive	PC(O-38:1)	http://metlin.scripps.edu/metabo_list.php?mass_min=799.64195&mass_max=799.64675	1.22848	0.721253	1.1961	1.32795	1.97687	1.83262	0.752594	0.940522	1.29491	1.22663	1.7114	1.81596	1.6833	1.66056	3.62965	2.24533	2.38457	2.10186	2.06825	4.00526	2.95329	4.2014	3.85552	4.66749
798.636	8.25	Positive	PC(O-38:2)	http://metlin.scripps.edu/metabo_list.php?mass_min=797.6263&mass_max=797.63109	1.84273	2.93493	3.54547	2.92864	2.08781	1.65332	111.696	1.48853	270.913	1.8067	2.26711	1.49904	1.89045	2.1706	6.41234	4.50512	4.22941	5.02995	4.27985	4.87923	5.43608	4.94561	4.40641	5.05741
796.621	8.1967	Positive	PC(O-38:3)	http://metlin.scripps.edu/metabo_list.php?mass_min=795.61092&mass_max=795.6157	9.3893	9.06492	8.46798	7.59911	3.06635	120.763	3.51459	3.37747	3.10318	5.05357	5.57341	4.97158	5.61901	4.88345	15.2063	11.4504	11.6192	16.3899	11.1965	17.7596	21.1672	17.4264	15.3862	15.4273
794.605	8.18	Positive	PC(O-38:4)	http://metlin.scripps.edu/metabo_list.php?mass_min=793.59493&mass_max=793.59969	46.1949	49.8906	45.6265	44.9344	14.7286	19.2454	15.0813	13.6274	581.492	15.9592	18.1946	16.0907	15.8668	15.6402	48.3599	41.9209	32.718	55.0347	35.4915	53.1844	60.0055	55.755	44.3809	50.9734
792.589	8.2027	Positive	PC(O-38:5)	http://metlin.scripps.edu/metabo_list.php?mass_min=791.57925&mass_max=791.58401	22.4545	25.6621	22.945	21.4297	8.32637	10.7251	7.9293	7.82948	5.89856	7.99794	10.048	9.43493	8.91202	8.97203	28.0211	22.131	22.0732	25.7644	17.6942	31.076	34.864	31.7474	27.694	32.754
790.574	8.2135	Positive	PC(O-38:6)	http://metlin.scripps.edu/metabo_list.php?mass_min=789.56358&mass_max=789.56832	0.904577	1.58138	1.02973	1.98085	0.79508	0.952327	1.20729	0.883749	8.08513	0.321157	0.692116	0.307746	0.454529	1.08034	2.94368	0.655649	1.88275	1.61738	2.46127	1.53106	2.23944	2.00961	1.22051	2.50321
812.652	8.234	Positive	PC(O-39:2)	http://metlin.scripps.edu/metabo_list.php?mass_min=811.64187&mass_max=811.64674	0	0.0915942	0.130096	0	0	0	0	0	0.0639214	0.174364	0.0586284	0.206004	0.100812	0.0158011	0.517983	0.328553	0.309351	0.510835	0.271065	1.13646	0.684567	0.898988	1.17157	0.635475
810.636	8.1755	Positive	PC(O-39:3)	http://metlin.scripps.edu/metabo_list.php?mass_min=809.62591&mass_max=809.63078	24.1729	57.9004	37.376	62.9547	45.9061	49.319	34.8965	32.1792	157.366	52.4586	57.6827	0.483491	0.500671	32.1778	1.98591	1.06412	1.0848	2.15124	1.18093	4.60014	4.74384	4.11012	3.29243	2.88901
808.62	8.1487	Positive	PC(O-39:4)	http://metlin.scripps.edu/metabo_list.php?mass_min=807.61012&mass_max=807.61497	3.40651	3.91551	5.63979	4.8804	1.45968	2.03432	72.4437	1.61937	1.16837	1.83275	2.41851	2.07175	2.47273	1.70189	5.45661	5.74878	4.92054	220.693	6.13574	23.4688	25.1859	23.025	18.713	21.3516
806.605	8.1442	Positive	PC(O-39:5)	http://metlin.scripps.edu/metabo_list.php?mass_min=805.59469&mass_max=805.59953	10.5995	14.9165	12.8056	15.4163	2.3813	2.20304	401.882	1.86723	1.22817	3.51536	5.19657	4.44449	4.28845	2.88743	19.4219	23.328	17.4998	28.7206	19.8586	51.9176	50.5982	54.86	32.3317	49.7777
804.589	8.1228	Positive	PC(O-39:6)	http://metlin.scripps.edu/metabo_list.php?mass_min=803.57849&mass_max=803.58332	35.6023	84.425	37.0687	58.0702	132.109	167.785	119.12	109.786	490.926	100.386	77.3601	84.6286	68.8972	61.0398	51.0447	64.6607	53.5666	102.767	65.7395	1.02806	1.25007	1.51722	0.940933	0.974025
822.636	8.1079	Positive	PC(O-40:4)	http://metlin.scripps.edu/metabo_list.php?mass_min=821.62593&mass_max=821.63087	8.44853	21.3225	8.54643	14.1104	14.0333	16.6508	12.4188	10.9791	45.2334	21.0754	26.5595	19.4547	0.357132	14.9296	17.4773	0.247195	18.8449	0.522448	22.2242	0.990954	2.09559	1.51297	1.20734	1.43282
820.621	8.1076	Positive	PC(O-40:5)	http://metlin.scripps.edu/metabo_list.php?mass_min=819.61085&mass_max=819.61577	33.7478	0.6207	47.4555	0.34238	1.62809	88.8843	68.7956	0.845008	1.29169	0.581815	1.167	0.887568	0.847448	0.818525	1.437	0.939982	1.34536	2.77824	1.3927	3.21965	4.86763	3.81675	3.11628	3.71388
818.605	8.1247	Positive	PC(O-40:6)	http://metlin.scripps.edu/metabo_list.php?mass_min=817.59445&mass_max=817.59937	41.5518	95.3318	49.0568	64.457	74.7734	85.1051	71.0654	63.6404	78.095	0.423189	38.9917	0.223257	0.223752	28.9843	1.4261	1.49534	1.32479	1.64175	1.29079	2.45992	2.77528	1.14103	1.76464	2.48483
620.465	7.5162	Positive	PE(O-28:0)	http://metlin.scripps.edu/metabo_list.php?mass_min=619.45507&mass_max=619.45879	1.57219	0.28619	0.30732	0.447153	0.214141	0.686498	0.633947	0.375103	0.181835	1.04213	0.294069	0.466314	0.87021	0.810332	0.467472	0.549961	0.637672	0.673704	0.665024	2.17978	2.21475	2.88296	3.30226	2.07029
634.481	7.5004	Positive	PE(O-29:0)	http://metlin.scripps.edu/metabo_list.php?mass_min=633.47082&mass_max=633.47462	2.64511	1.97285	2.21976	2.68726	1.60709	2.38785	1.27642	1.59707	2.52828	4.44472	2.99323	4.30699	4.657	5.42626	2.59991	2.66775	2.77033	1.69646	2.37035	5.94602	6.45466	6.74374	6.888	6.47732
648.496	7.4739	Positive	PE(O-30:0)	http://metlin.scripps.edu/metabo_list.php?mass_min=647.48616&mass_max=647.49005	700.913	638.427	594.781	752.843	614.186	574.662	477.802	585.061	640.145	1.26229	1.51826	1.94105	2.42486	2.13769	2.33235	1.67044	2.20065	204.803	1.81707	4.38348	4.5165	6.03844	5.4359	5.69746
662.512	7.4645	Positive	PE(O-31:0)	http://metlin.scripps.edu/metabo_list.php?mass_min=661.502&mass_max=661.50597	4.40112	8.95679	7.14751	6.84315	0.8254	31.4155	1.38846	0.986217	29.8215	3.64184	3.73808	3.2444	5.3788	4.35194	6.478	7.96194	6.6879	4.5625	6.63233	11.5326	9.65246	11.462	10.5251	11.9022
660.496	7.4523	Positive	PE(O-31:1)	http://metlin.scripps.edu/metabo_list.php?mass_min=659.48606&mass_max=659.49002	4.35437	5.68464	5.22645	5.39105	3.54826	14.527	3.75135	5.05259	7.06525	2.02715	1.96828	1.25711	1.57416	3.26396	2.13589	1.61874	2.32395	1.73757	2.04508	1.58889	1.30968	1.30838	1.13084	1.82113
676.527	7.4465	Positive	PE(O-32:0)	http://metlin.scripps.edu/metabo_list.php?mass_min=675.51754&mass_max=675.5216	22.9643	32.0841	28.3113	30.6761	8.71659	12.6217	13.4887	11.3293	11.2543	8.46872	9.11349	10.3652	12.8005	12.1679	14.5393	18.4029	14.5839	12.6411	14.5408	31.8122	28.3273	36.5397	31.9415	35.2214
674.512	7.4247	Positive	PE(O-32:1)	http://metlin.scripps.edu/metabo_list.php?mass_min=673.50176&mass_max=673.50581	18.8338	2.53825	1.60058	4.03697	16.4421	19.278	16.2147	20.3034	18.5753	0.693633	7.43098	5.23767	0.508816	0.616786	1.18787	1.87446	1.44023	1.08551	1.77911	2.7373	2.92906	2.81975	3.22216	3.00755
690.543	7.4282	Positive	PE(O-33:0)	http://metlin.scripps.edu/metabo_list.php?mass_min=689.53304&mass_max=689.53718	70.7334	100.712	88.4261	100.077	41.6774	52.1964	63.4371	55.0048	47.6922	54.4696	53.5225	50.9093	67.2919	66.2279	128.898	142.096	120.66	104.015	121.408	172.993	156.117	207.979	171.247	188.429
688.527	7.4159	Positive	PE(O-33:1)	http://metlin.scripps.edu/metabo_list.php?mass_min=687.51761&mass_max=687.52174	15.1739	22.8481	19.6669	19.8839	7.19873	8.02657	9.56299	9.14148	6.77907	8.94558	8.17003	8.67596	10.1033	10.2843	11.6619	12.645	11.2923	8.87946	11.077	28.9306	26.8515	31.6077	27.8931	30.7043
704.558	7.3749	Positive	PE(O-34:0)	http://metlin.scripps.edu/metabo_list.php?mass_min=703.54854&mass_max=703.55277	146.718	159.06	139.578	171.379	112.544	136.726	147.238	125.71	125.537	107.101	103.138	98.7671	114.547	138.189	255.117	264.417	250.008	209.031	228.844	249.868	237.457	275.312	244.693	257.635
702.543	7.381	Positive	PE(O-34:1)	http://metlin.scripps.edu/metabo_list.php?mass_min=701.53314&mass_max=701.53736	103.323	128.354	116.579	136.534	77.3368	86.5767	100.865	86.5539	77.4961	59.4769	56.8785	57.9223	67.9653	74.1116	142.813	151.048	139.256	117.018	128.323	144.084	134.394	153.248	132.741	145.161
700.527	7.3722	Positive	PE(O-34:2)	http://metlin.scripps.edu/metabo_list.php?mass_min=699.51743&mass_max=699.52163	14.9955	17.134	16.1723	19.7265	10.1745	11.2833	13.0063	12.2594	10.7353	6.44776	6.18237	6.23215	7.76557	7.86693	14.1392	15.0374	14.1451	11.5305	12.3756	19.7194	19.5602	19.5995	18.4519	20.3366
718.574	7.3555	Positive	PE(O-35:0)	http://metlin.scripps.edu/metabo_list.php?mass_min=717.56396&mass_max=717.56827	290.688	343.989	292.84	311.136	250.276	318.333	382.65	306.485	249.346	212.181	238.538	215.336	267.223	271.902	333.76	385.121	328.022	284.613	321.945	545.238	520.919	589.311	501.342	566.89
716.559	7.3717	Positive	PE(O-35:1)	http://metlin.scripps.edu/metabo_list.php?mass_min=715.54866&mass_max=715.55296	516.996	652.466	548.791	592.968	335.527	431.09	549.797	445.13	360.359	231.595	282.146	256.749	305.067	314.211	293.917	296.655	271.901	233.299	265.849	543.577	499.892	564.623	490.746	535.919
714.543	7.3407	Positive	PE(O-35:2)	http://metlin.scripps.edu/metabo_list.php?mass_min=713.53321&mass_max=713.5375	101.298	125.017	101.284	114.769	62.7352	80.2607	110.676	87.4471	69.321	31.3176	34.6923	34.8879	40.1712	42.8727	30.4802	33.8605	30.139	25.1208	27.9659	86.5122	77.9973	90.4574	77.6451	88.4597
712.528	7.3025	Positive	PE(O-35:3)	http://metlin.scripps.edu/metabo_list.php?mass_min=711.51759&mass_max=711.52186	8.67816	17.0263	6.51412	12.4437	4.3718	6.99553	9.35841	5.96868	4.94495	0.678841	2.49054	2.75484	1.93854	8.29416	0.713664	4.58496	0.523839	3.29514	3.71778	6.17321	6.25457	5.62456	4.96968	6.00783
732.59	7.2857	Positive	PE(O-36:0)	http://metlin.scripps.edu/metabo_list.php?mass_min=731.57951&mass_max=731.5839	817.651	739.258	638.919	749.791	849.727	1044.46	1186.41	1023.65	1005.8	726.295	761.671	620.204	796.225	853.02	1007.14	1018.35	920.966	838.47	894.199	853.141	749.545	861.109	729.244	836.733
730.574	7.3037	Positive	PE(O-36:1)	http://metlin.scripps.edu/metabo_list.php?mass_min=729.56408&mass_max=729.56846	2335.01	2354.04	2026.94	2363.83	1707.9	2155.58	2505.67	2156.4	2001.75	1458.19	1461.94	1524.45	1636.01	1760.8	3236.09	3272.86	2990.87	2646.5	2822.62	1988.76	1745.95	2012.98	1702.65	1877.57
728.559	7.2946	Positive	PE(O-36:2)	http://metlin.scripps.edu/metabo_list.php?mass_min=727.5486&mass_max=727.55297	582.689	628.528	530.736	608.506	441.013	516.972	664.581	550.852	498.68	360.558	340.452	344.549	378.966	468.478	835.357	839.312	740.777	660.353	718.813	548.48	472.03	558.005	467.638	514.223
726.543	7.2499	Positive	PE(O-36:3)	http://metlin.scripps.edu/metabo_list.php?mass_min=725.53315&mass_max=725.5375	83.2998	121.343	104.304	102.485	59.1949	71.5619	97.6247	75.7765	73.3809	32.4955	33.2691	30.8185	37.7733	38.3119	56.0562	55.834	49.8717	45.0326	49.9547	64.87	56.7438	63.9034	56.2795	62.1633
724.527	7.2278	Positive	PE(O-36:4)	http://metlin.scripps.edu/metabo_list.php?mass_min=723.5174&mass_max=723.52175	11.7533	19.7077	15.4672	14.442	7.6391	13.6114	14.7745	15.0601	11.0231	4.65142	5.59508	4.23033	5.53882	5.09121	8.03051	3.72448	3.63505	3.28449	3.57029	9.23417	8.73581	10.0669	7.71422	9.60194
746.605	7.2626	Positive	PE(O-37:0)	http://metlin.scripps.edu/metabo_list.php?mass_min=745.59514&mass_max=745.59962	120.765	166.441	134.608	130.624	176.658	225.354	263.367	215.275	188.914	107.496	126.357	116.701	143.201	141.862	115.557	118.845	104.562	95.4397	106.166	187.432	178.733	217.193	167.716	193.187
744.59	7.2674	Positive	PE(O-37:1)	http://metlin.scripps.edu/metabo_list.php?mass_min=743.57947&mass_max=743.58394	432.79	578.096	468.699	495.739	450.37	570.6	723.403	567.477	499.056	332.062	389.809	392.509	440.032	457.078	624.896	645.413	545.425	499.031	574.663	745.93	698.141	780.619	630.959	731.448
742.574	7.2494	Positive	PE(O-37:2)	http://metlin.scripps.edu/metabo_list.php?mass_min=741.56391&mass_max=741.56837	194.712	273.213	221.464	228.38	166.629	210.14	285.265	231.195	182.834	117.885	133.93	139.785	157.924	163.615	227.897	225.091	188.194	168.504	202.719	314.204	287.026	320.626	260.68	301.801
740.559	7.2082	Positive	PE(O-37:3)	http://metlin.scripps.edu/metabo_list.php?mass_min=739.54855&mass_max=739.55299	67.3643	105.757	89.3124	79.6397	58.767	68.1178	90.988	68.1948	60.156	39.2671	43.2784	38.4673	48.2795	49.4616	28.3112	30.9429	25.1039	23.3382	25.4833	80.862	78.0576	87.7933	74.2589	80.6954
738.543	7.1616	Positive	PE(O-37:4)	http://metlin.scripps.edu/metabo_list.php?mass_min=737.53282&mass_max=737.53725	66.2105	96.3896	83.1055	75.7314	59.8297	74.601	99.9376	75.4898	64.4735	43.1663	50.498	46.284	61.1367	52.961	16.4769	19.5614	15.7917	12.9099	15.3396	68.2723	69.8558	75.1091	58.7575	70.8767
736.527	7.1662	Positive	PE(O-37:5)	http://metlin.scripps.edu/metabo_list.php?mass_min=735.51735&mass_max=735.52176	98.8418	150.279	128.185	118.176	62.0598	78.2817	111.25	86.6306	69.9039	31.1743	32.4128	34.9551	42.0379	39.7899	12.6977	13.3089	10.1817	9.33673	10.3522	46.2661	45.5693	45.4398	38.3526	45.5779
760.621	7.2243	Positive	PE(O-38:0)	http://metlin.scripps.edu/metabo_list.php?mass_min=759.6109&mass_max=759.61546	97.5763	21.8869	134.605	121.463	20.0749	29.1231	36.5631	27.8433	23.2782	12.156	15.0767	12.2488	18.0332	14.6487	12.1349	13.5987	10.5678	9.01382	11.2856	22.8821	23.7542	25.9323	44.0913	24.6514
758.605	7.2141	Positive	PE(O-38:1)	http://metlin.scripps.edu/metabo_list.php?mass_min=757.59515&mass_max=757.5997	72.3852	99.1076	84.84	86.9662	109.85	139.665	174.234	137.953	129.921	107.507	114.126	104.218	129.9	129.472	206.161	213.854	181.267	159.005	186.619	185.347	164.951	174.776	149.18	188.053
756.589	7.1961	Positive	PE(O-38:2)	http://metlin.scripps.edu/metabo_list.php?mass_min=755.57924&mass_max=755.58378	147.398	171.616	141.029	153.395	168.161	209.728	259.722	210.328	197.137	170.849	170.663	163.753	196.717	208.255	357.975	374.104	324.753	286.265	328.44	252.07	236.119	258.095	214.168	257.83
754.574	7.1576	Positive	PE(O-38:3)	http://metlin.scripps.edu/metabo_list.php?mass_min=753.56371&mass_max=753.56824	275.515	360.953	298.956	307.073	255.233	320.806	391.419	338.799	306.77	349.532	337.473	312.378	390.902	383.017	608.369	637.75	547.244	495.298	547.496	432.912	427.089	459.094	365.355	420.307
752.558	7.1306	Positive	PE(O-38:4)	http://metlin.scripps.edu/metabo_list.php?mass_min=751.54808&mass_max=751.5526	620.402	691.983	602.697	611.902	588.576	741.752	882.539	800.905	696.118	729.722	724.739	701.145	890.93	871.003	1152.78	1231.37	1026.33	958.239	991.874	865.997	827.367	905.764	668.696	848.544
750.543	7.1347	Positive	PE(O-38:5)	http://metlin.scripps.edu/metabo_list.php?mass_min=749.53269&mass_max=749.53719	1173.96	1436.69	1208.2	1288.45	794.718	1002.44	1274.09	1078.93	967.038	643.33	615.706	648.298	784.498	777.846	1240.72	1307.45	1112.02	1009.58	1114.54	771.552	732.142	786.323	598.985	773.542
748.527	7.1306	Positive	PE(O-38:6)	http://metlin.scripps.edu/metabo_list.php?mass_min=747.51728&mass_max=747.52177	24.5937	32.6081	30.3665	31.5964	20.0504	25.0335	34.3564	23.6067	24.9939	30.4962	27.5849	27.5544	35.4158	33.6719	30.7842	31.5607	28.7127	25.9731	28.4391	48.8482	49.7199	47.965	38.3175	52.1046
770.605	7.1778	Positive	PE(O-39:2)	http://metlin.scripps.edu/metabo_list.php?mass_min=769.59481&mass_max=769.59944	124.307	31.4273	27.3818	169.187	30.6149	36.0853	54.3594	42.4993	32.0125	27.0084	28.5473	32.7188	38.6671	36.0241	49.4627	54.7672	43.8747	41.2392	49.4691	62.5306	57.6693	64.4133	50.065	61.9824
768.589	7.1363	Positive	PE(O-39:3)	http://metlin.scripps.edu/metabo_list.php?mass_min=767.57937&mass_max=767.58398	42.7368	73.7693	60.5995	50.4256	53.6437	72.7793	93.336	79.6683	59.2591	65.093	65.096	71.766	89.6015	84.5975	62.7445	68.5881	55.5896	50.374	59.7506	106.348	105.673	117.665	85.4178	106.715
766.574	7.1182	Positive	PE(O-39:4)	http://metlin.scripps.edu/metabo_list.php?mass_min=765.56356&mass_max=765.56816	81.6624	145.697	113.579	102.728	135.975	179.395	224.068	178.477	147.202	150.955	163.56	176.213	212.533	199.13	133.46	136.174	112.029	105.453	114.553	240.333	244.095	254.785	173.908	234.665
764.558	7.109	Positive	PE(O-39:5)	http://metlin.scripps.edu/metabo_list.php?mass_min=763.54804&mass_max=763.55262	168.269	265.708	222.311	217.428	191.894	242.666	316.531	266.308	215.553	147.96	152.466	183.773	210.613	197.622	145.766	153.547	129.343	122.149	130.855	238.997	242.233	252.923	174.584	242.504
762.543	7.1123	Positive	PE(O-39:6)	http://metlin.scripps.edu/metabo_list.php?mass_min=761.53257&mass_max=761.53714	28.4491	41.9791	38.6138	35.2068	18.071	25.7138	30.483	28.0418	21.5196	15.332	16.723	18.8566	22.1376	21.8511	15.5199	16.6883	13.9837	13.2916	14.5497	38.4384	35.9817	40.1912	26.4415	37.0111
782.605	7.134	Positive	PE(O-40:3)	http://metlin.scripps.edu/metabo_list.php?mass_min=781.59498&mass_max=781.59968	2.29459	5.11847	98.504	67.4722	6.04014	5.42796	6.95579	7.0812	6.39264	11.2831	10.4404	11.219	12.3507	11.8215	18.9431	19.7375	16.5625	14.6482	16.1089	39.683	39.6784	43.7805	33.7782	39.8482
780.589	7.1014	Positive	PE(O-40:4)	http://metlin.scripps.edu/metabo_list.php?mass_min=779.57934&mass_max=779.58402	150.004	349.224	288.47	209.888	3.07309	19.2998	18.7021	22.7995	15.6024	24.7502	22.7398	26.0348	30.8508	30.4521	35.2477	32.9023	28.8607	26.6529	28.4723	37.0728	36.202	34.9144	104.097	35.3615
778.574	7.0912	Positive	PE(O-40:5)	http://metlin.scripps.edu/metabo_list.php?mass_min=777.56372&mass_max=777.56839	19.6147	24.3326	23.94	23.2286	26.3096	36.3531	31.9286	30.6998	19.9038	40.6884	41.8611	44.5913	52.5431	53.147	49.9436	50.4491	44.5247	43.0738	42.5722	54.9377	54.63	56.6552	40.094	54.5035
776.558	7.0889	Positive	PE(O-40:6)	http://metlin.scripps.edu/metabo_list.php?mass_min=775.54805&mass_max=775.55271	19.5332	29.5129	23.8738	25.6454	22.1793	38.6272	49.7126	33.8659	38.3653	32.949	30.0943	33.6068	39.4671	38.2267	39.8785	39.2796	34.5716	33.0293	32.9469	39.6871	40.7902	38.59	28.8409	40.3436
774.541	7.049	Positive	PE(O-40:7)	http://metlin.scripps.edu/metabo_list.php?mass_min=773.53085&mass_max=773.5355	104.963	162.844	136.047	181.138	175.296	140.86	289.419	170.168	139.404	60.6484	66.7962	54.8205	42.1141	57.3132	53.2937	53.9311	53.325	83.5347	31.9589	43.9755	40.218	85.9671	34.1753	43.2707
788.557	7.0349	Positive	PE(O-41:7)	http://metlin.scripps.edu/metabo_list.php?mass_min=787.54659&mass_max=787.55132	18.6135	30.7465	24.9775	33.1116	30.3483	41.7478	45.9108	40.9521	40.6723	13.907	13.8491	8.11416	1.13707	7.3943	10.5462	7.94868	11.3965	14.1084	8.41152	9.10702	18.0904	17.1212	5.9009	7.47288
748.514	7.8322	Negative	PS(33:0)	http://metlin.scripps.edu/metabo_list.php?mass_min=749.51931&mass_max=749.5238	0.278389	1.99933	0.302586	0.521956	0	0.531366	0.157406	0	0.259061	0.194144	0.229981	0.400532	0.475208	0.169755	0.853171	0.979343	0.905216	0.84598	0.905087	1.82841	4.3441	3.2327	1.97209	3.00846
746.499	7.8145	Negative	PS(33:1)	http://metlin.scripps.edu/metabo_list.php?mass_min=747.50417&mass_max=747.50865	7.96349	41.0453	18.3698	21.9604	11.1755	10.8513	11.2513	10.5547	12.041	8.77647	9.63168	6.26652	6.83574	7.77726	2.50416	1.89189	2.49455	4.22209	2.09002	6.33604	11.7145	8.34336	5.51021	8.38038
760.514	7.7967	Negative	PS(34:1)	http://metlin.scripps.edu/metabo_list.php?mass_min=761.51941&mass_max=761.52398	32.6621	126.316	57.8022	46.7015	47.0392	40.2967	49.8679	48.5285	43.6716	30.2724	40.7602	26.7853	27.9576	28.6823	25.0095	11.4549	11.8471	23.8219	13.9998	36.816	59.9905	37.924	27.213	44.2308
758.498	7.7829	Negative	PS(34:2)	http://metlin.scripps.edu/metabo_list.php?mass_min=759.50362&mass_max=759.50817	9.63441	28.4809	13.599	14.2786	15.0631	8.53965	18.2244	15.4502	11.4722	8.40087	9.78325	9.00148	7.2068	7.82874	7.2261	2.51709	3.56357	5.57811	2.73636	7.95609	13.1604	7.46742	5.61804	8.60164
756.482	7.7787	Negative	PS(34:3)	http://metlin.scripps.edu/metabo_list.php?mass_min=757.48787&mass_max=757.4924	14.803	45.5802	22	17.2792	7.39811	7.36008	8.69484	4.24665	7.05632	2.10503	2.93844	2.74073	3.39446	2.6569	1.01405	0.377356	0.580912	1.71796	0.889048	2.25379	4.28507	3.02456	1.86283	3.12428
752.451	7.777	Negative	PS(34:5)	http://metlin.scripps.edu/metabo_list.php?mass_min=753.45664&mass_max=753.46115	0.274853	0	0.187567	0.793051	0.813207	0.544095	0.273694	0.268898	0.112883	0.27417	0.996878	0.811561	0.630906	0.350435	1.14311	0.435985	0.359744	0.689301	0.150672	0.569049	1.00943	0.602031	0.535306	0.455327
774.53	7.7789	Negative	PS(35:1)	http://metlin.scripps.edu/metabo_list.php?mass_min=775.53513&mass_max=775.53978	82.331	234.372	106.374	98.2571	108.52	96.7538	111.482	112.125	91.7703	83.8494	104.053	79.5382	76.7874	85.0448	86.6325	39.2314	43.3592	91.305	47.2592	93.9653	170.104	103.444	76.9292	133.315
772.514	7.7766	Negative	PS(35:2)	http://metlin.scripps.edu/metabo_list.php?mass_min=773.51953&mass_max=773.52417	25.2646	67.3189	29.0507	30.979	51.8142	45.3612	58.0612	52.979	37.321	28.6613	41.8915	35.027	32.0671	36.7956	44.0339	15.8499	19.6127	44.3281	22.8804	31.7038	53.2275	35.8234	24.2414	37.7462
770.498	7.761	Negative	PS(35:3)	http://metlin.scripps.edu/metabo_list.php?mass_min=771.50377&mass_max=771.50839	33.7094	128.275	57.0013	43.546	34.2467	28.4187	33.668	33.7891	22.0351	17.5765	22.7456	17.6005	17.1075	19.525	10.0333	2.5641	4.84868	7.01612	6.01057	15.2729	29.526	19.4098	14.007	20.0284
768.483	7.7594	Negative	PS(35:4)	http://metlin.scripps.edu/metabo_list.php?mass_min=769.48834&mass_max=769.49295	7.11352	22.3261	10.4014	7.09948	9.87041	6.99626	10.6445	7.78763	11.4988	7.72421	7.7398	5.01475	5.09794	7.4919	2.59312	0.738608	0.866921	1.17365	1.68957	6.28372	14.3526	8.70518	5.61965	8.92241
766.467	7.7431	Negative	PS(35:5)	http://metlin.scripps.edu/metabo_list.php?mass_min=767.47251&mass_max=767.47711	4.63159	11.8577	4.25695	4.2294	6.79752	5.80473	6.2458	6.7235	4.8482	7.03363	10.1377	6.85675	5.92392	7.99883	5.77147	1.36726	2.46113	2.22782	2.71409	6.0633	11.2025	7.28025	4.68992	7.8118
788.545	7.761	Negative	PS(36:1)	http://metlin.scripps.edu/metabo_list.php?mass_min=789.55074&mass_max=789.55547	98.1197	232.755	105.479	111.353	137.187	113.997	134.962	130.871	122.78	89.2874	114.089	86.5187	77.928	92.968	128.414	52.8949	57.1807	137.02	66.2256	99.8972	200.744	113.472	87.4692	155.682
786.53	7.7605	Negative	PS(36:2)	http://metlin.scripps.edu/metabo_list.php?mass_min=787.53521&mass_max=787.53993	60.8026	109.855	56.3377	58.7774	86.522	74.4087	87.7924	89.1987	72.505	69.4232	74.6535	67.2394	59.3209	66.6328	95.4542	34.6321	43.7533	88.2702	53.9815	58.1602	108.694	65.715	48.9619	76.972
784.514	7.7481	Negative	PS(36:3)	http://metlin.scripps.edu/metabo_list.php?mass_min=785.51955&mass_max=785.52426	71.6332	203.802	89.7774	88.5642	76.07	56.1004	64.4582	67.889	62.6622	35.9631	43.3306	34.84	32.9224	35.3925	45.0679	14.3617	20.1741	42.5918	24.095	37.4661	71.5402	42.3481	31.4914	44.4446
782.498	7.7428	Negative	PS(36:4)	http://metlin.scripps.edu/metabo_list.php?mass_min=783.50388&mass_max=783.50857	47.846	108.439	45.9976	53.9421	53.3036	38.6045	43.2194	40.744	40.2279	36.7154	44.5478	36.3819	33.6511	37.9886	51.5448	14.4868	23.9943	49.5308	25.7151	35.4114	77.1473	44.4004	32.2928	48.6396
780.483	7.7312	Negative	PS(36:5)	http://metlin.scripps.edu/metabo_list.php?mass_min=781.48828&mass_max=781.49296	158.503	244.647	106.941	123.182	120.873	96.8571	102.224	99.1565	83.7729	75.5083	85.8304	70.7347	58.0979	77.9373	144.792	38.6061	69.2852	132.241	76.1385	55.9465	113.068	65.1845	50.289	73.9154
802.561	7.7609	Negative	PS(37:1)	http://metlin.scripps.edu/metabo_list.php?mass_min=803.56661&mass_max=803.57142	29.1914	95.4244	40.8509	40.1425	67.2165	56.6028	66.8453	67.6035	52.1407	36.7706	46.8963	37.5325	32.9854	39.8602	34.4449	12.3169	15.8481	33.4118	20.2503	50.4029	101.516	55.6159	41.2409	69.5604
800.546	7.7431	Negative	PS(37:2)	http://metlin.scripps.edu/metabo_list.php?mass_min=801.55095&mass_max=801.55575	13.2902	40.2637	15.5615	18.2203	45.9978	39.9617	48.6537	47.9224	37.8472	26.5119	33.117	30.8572	25.6053	31.5008	34.6755	11.7875	14.5817	32.8866	19.2158	33.0742	65.2946	35.9545	25.3957	40.947
798.53	7.743	Negative	PS(37:3)	http://metlin.scripps.edu/metabo_list.php?mass_min=799.53522&mass_max=799.54001	64.4835	213.537	82.5971	82.6157	86.6202	67.5445	80.8793	82.8329	67.7152	60.825	72.1389	62.0216	49.4253	62.1394	58.9043	19.7854	27.6112	53.7697	36.1852	54.0851	117.575	65.4198	48.3049	71.6845
796.514	7.7252	Negative	PS(37:4)	http://metlin.scripps.edu/metabo_list.php?mass_min=797.51948&mass_max=797.52426	106.773	257.72	115.183	119.579	126.445	111.073	114.109	111.753	97.4368	159.842	201.147	163.317	147.648	172.017	170.07	56.2278	74.9587	161.749	87.9932	179.528	376.164	224.979	149.621	237.083
794.498	7.7247	Negative	PS(37:5)	http://metlin.scripps.edu/metabo_list.php?mass_min=795.50381&mass_max=795.50858	446.289	1157.23	499.355	497.481	546.04	451.379	500.804	468.479	398.434	461.987	554.4	452.872	417.505	493.364	551.308	158.815	245.811	501.064	302.682	378.535	797.311	473.215	333.09	549.624
792.483	7.7246	Negative	PS(37:6)	http://metlin.scripps.edu/metabo_list.php?mass_min=793.48837&mass_max=793.49313	4.97265	15.7714	6.06941	6.48163	6.49209	3.20692	5.97139	3.08308	4.67006	5.76803	6.22569	4.75842	5.91818	6.95791	4.14494	1.26832	1.65889	3.9815	2.20914	9.42084	19.521	11.0092	8.62073	10.2104
816.577	7.7431	Negative	PS(38:1)	http://metlin.scripps.edu/metabo_list.php?mass_min=817.58211&mass_max=817.58701	16.6746	57.7086	24.4788	22.1911	51.0783	39.6448	53.8886	44.21	38.6148	16.2726	25.6777	20.9374	19.334	21.8904	18.2214	5.00782	7.39142	17.5533	9.69041	22.8436	46.8461	25.4532	19.6809	29.7246
814.561	7.7323	Negative	PS(38:2)	http://metlin.scripps.edu/metabo_list.php?mass_min=815.56635&mass_max=815.57123	10.7682	25.4119	11.1898	15.3068	45.55	34.291	41.1787	37.6992	34.1249	16.7229	22.8304	18.5244	16.9794	18.8606	36.2917	12.6502	15.8419	32.0963	20.1811	21.082	41.0082	24.2123	17.8021	30.1013
812.545	7.7252	Negative	PS(38:3)	http://metlin.scripps.edu/metabo_list.php?mass_min=813.5506&mass_max=813.55547	108.665	238.825	108.526	108.585	117.982	88.7007	99.3582	96.499	89.052	96.7973	106.823	92.3456	71.302	95.7988	196.616	61.5817	86.5309	192.544	100.34	86.9057	189.439	109.629	79.7869	112.331
810.53	7.7073	Negative	PS(38:4)	http://metlin.scripps.edu/metabo_list.php?mass_min=811.53498&mass_max=811.53984	221.251	440.648	199.887	217.663	210.359	159.93	184.75	178.602	155.142	303.617	365.5	311.408	262.489	324.77	653.872	208.599	302.611	720.403	369.674	314.839	868.784	509.378	353.704	580.545
808.514	7.7072	Negative	PS(38:5)	http://metlin.scripps.edu/metabo_list.php?mass_min=809.51943&mass_max=809.52428	1381.21	2506.87	1089.02	1269.43	940.589	715.048	806.696	826.46	697.227	768.307	879.646	772.398	660.874	854.11	1757.3	483.52	852.792	1858.63	1015.09	660.164	1515.52	873.983	654.246	1045.19
806.498	7.7069	Negative	PS(38:6)	http://metlin.scripps.edu/metabo_list.php?mass_min=807.50378&mass_max=807.50862	89.1436	225.931	96.8	112.273	148.564	107.828	110.322	119.19	120.511	144.108	160.667	135.698	123.506	164.282	209.794	59.5867	106.121	241.002	120.777	121.854	253.633	154.21	118.918	184.071
804.483	7.7042	Negative	PS(38:7)	http://metlin.scripps.edu/metabo_list.php?mass_min=805.48819&mass_max=805.49302	3.15133	5.78841	2.19099	2.99729	7.10521	6.18979	6.81592	5.71947	7.79239	8.65553	9.88431	9.48824	7.69426	10.4855	14.0155	3.45202	6.43778	12.621	8.16999	7.44875	14.2991	9.01415	6.68041	10.2938
830.593	7.7252	Negative	PS(39:1)	http://metlin.scripps.edu/metabo_list.php?mass_min=831.59785&mass_max=831.60283	8.36293	30.6257	15.2895	14.5417	32.8522	31.2779	35.3956	32.6201	22.6023	13.4269	20.58	16.4267	14.6908	15.9428	8.91725	1.79846	3.30252	6.80081	4.47862	15.7957	31.046	17.8765	12.5856	21.9988
828.577	7.7251	Negative	PS(39:2)	http://metlin.scripps.edu/metabo_list.php?mass_min=829.58215&mass_max=829.58713	4.6178	18.7016	7.30941	6.46481	40.7703	26.4852	37.4164	33.9855	25.3299	12.038	15.4623	15.2343	12.2597	14.383	13.1686	2.97268	5.72253	10.8995	7.91363	12.4481	24.7197	14.5056	10.7488	19.8266
826.561	7.7074	Negative	PS(39:3)	http://metlin.scripps.edu/metabo_list.php?mass_min=827.56645&mass_max=827.57141	24.9988	87.5206	41.7278	34.6292	54.1805	45.1659	48.691	46.7049	37.8941	39.385	48.6353	41.9263	35.9703	46.4166	38.0902	11.9241	17.5287	41.8403	23.2902	39.1365	92.2799	53.5841	38.7738	58.5463
824.545	7.7032	Negative	PS(39:4)	http://metlin.scripps.edu/metabo_list.php?mass_min=825.55062&mass_max=825.55557	42.8706	144.085	59.3843	63.216	92.9412	73.7046	85.4144	77.1788	65.1251	113.061	138.869	128.354	117.808	136.621	128.759	39.9224	62.665	109.439	78.8437	156.308	376.642	221.693	151.273	232.878
822.53	7.6895	Negative	PS(39:5)	http://metlin.scripps.edu/metabo_list.php?mass_min=823.53503&mass_max=823.53996	267.222	692.514	289.965	296.731	329.285	248.849	311.675	276.312	231.743	266.34	340.106	315.422	273.039	342.21	336.642	104.271	163.153	370.673	203.667	247.729	602.178	346.294	251.557	412.101
820.514	7.6895	Negative	PS(39:6)	http://metlin.scripps.edu/metabo_list.php?mass_min=821.51962&mass_max=821.52454	23.4146	80.6711	34.4258	30.8745	36.0498	28.4474	32.5576	33.3758	14.5959	21.8055	28.166	24.2224	22.0714	27.6867	25.9581	6.58057	11.4514	23.941	11.2368	33.7627	79.3366	44.6371	31.7171	47.29
818.499	7.6894	Negative	PS(39:7)	http://metlin.scripps.edu/metabo_list.php?mass_min=819.50391&mass_max=819.50882	0.477993	1.11493	0.200787	0.661477	1.13384	2.00691	1.31923	2.15944	2.43437	1.30104	0.965531	1.98065	1.03799	1.35504	0.550065	0.0921552	0.0623385	0.301985	0.171016	2.09117	6.1177	3.58756	2.89853	2.32837
816.481	7.7323	Negative	PS(39:8)	http://metlin.scripps.edu/metabo_list.php?mass_min=817.48636&mass_max=817.49126	0	1.07266	0.906891	0.701283	4.64497	5.1523	9.18249	9.95308	7.37292	1.74568	0.673019	0.449899	0.238224	0.543949	0	0	0	0	0	0.191181	1.1688	0.688543	0.182806	0.669925
844.608	7.7251	Negative	PS(40:1)	http://metlin.scripps.edu/metabo_list.php?mass_min=845.61296&mass_max=845.61803	6.76022	18.4793	8.52136	8.75237	15.5781	17.4465	21.1652	16.6407	17.5554	9.05123	10.5352	11.125	10.7694	10.8433	7.89735	1.85102	2.81227	2.83242	3.36382	8.94867	18.2661	10.5972	7.89569	11.5037
826.467	7.6608	Negative	PS(40:10)	http://metlin.scripps.edu/metabo_list.php?mass_min=827.47254&mass_max=827.4775	5.91441	16.2562	4.56676	4.87111	3.59773	1.88017	4.10638	3.67785	1.79408	3.12867	3.73509	4.76034	3.38171	4.32326	8.07212	2.66727	5.05446	11.9296	5.01102	4.27617	13.4382	7.89439	6.49687	8.65528
842.592	7.7074	Negative	PS(40:2)	http://metlin.scripps.edu/metabo_list.php?mass_min=843.59739&mass_max=843.60244	3.33721	5.63664	2.22789	2.88218	25.6672	23.0888	29.1862	22.918	21.155	8.23801	12.8128	10.0321	10.07	11.5044	11.5136	2.88586	4.92062	11.0971	6.08617	7.4563	15.456	7.77311	5.47044	10.7985
840.577	7.7033	Negative	PS(40:3)	http://metlin.scripps.edu/metabo_list.php?mass_min=841.58178&mass_max=841.58683	19.1056	54.268	25.6732	22.0567	35.5966	31.4163	33.5175	32.5672	26.7565	22.4355	28.7245	23.3692	23.7461	27.6119	24.9744	7.78471	11.137	28.9921	15.0221	21.4867	45.1054	27.6082	20.8086	27.991
838.561	7.6893	Negative	PS(40:4)	http://metlin.scripps.edu/metabo_list.php?mass_min=839.56612&mass_max=839.57115	34.8156	77.2356	33.6699	37.4031	63.2823	49.586	57.5946	54.4686	51.6672	54.2697	71.5504	59.1743	59.0384	66.1107	82.2362	25.0234	36.5697	84.1457	47.335	72.2543	160.117	98.2733	69.8114	100.187
836.545	7.6789	Negative	PS(40:5)	http://metlin.scripps.edu/metabo_list.php?mass_min=837.55049&mass_max=837.55551	195.262	368.5	162.742	187.173	171.442	131.463	172.501	142.683	137.724	113.864	141.656	121.849	122.339	136.335	200.425	64.553	96.3813	216.296	127	96.6437	215.03	126.986	97.6492	142.516
834.531	7.6894	Negative	PS(40:6)	http://metlin.scripps.edu/metabo_list.php?mass_min=835.53586&mass_max=835.54087	10.2641	35.921	12.6253	15.8547	14.1367	16.7648	13.9711	15.9953	13.2311	18.0199	17.022	17.2784	15.5504	20.5026	28.8347	8.45035	13.91	32.8879	16.8822	17.0662	42.8731	22.7435	15.3346	27.2114
832.514	7.6789	Negative	PS(40:7)	http://metlin.scripps.edu/metabo_list.php?mass_min=833.51975&mass_max=833.52474	2.52258	8.07479	2.17264	2.38262	2.8023	3.65041	2.61996	2.9762	3.38656	7.33833	8.64343	8.59831	6.08194	8.02361	20.7197	6.56354	10.9029	24.0095	13.0805	7.5687	20.0925	11.4598	8.62172	12.9262
830.498	7.6849	Negative	PS(40:8)	http://metlin.scripps.edu/metabo_list.php?mass_min=831.50351&mass_max=831.50849	5.44076	9.53937	5.91742	8.68749	12.7168	9.57637	19.7717	16.2898	16.8093	7.6567	5.04549	2.83022	5.28065	5.6808	11.9327	2.8553	5.59114	12.6023	6.94647	3.88618	14.8084	7.0806	4.83116	4.704
828.483	7.6626	Negative	PS(40:9)	http://metlin.scripps.edu/metabo_list.php?mass_min=829.48836&mass_max=829.49333	4.74203	10.0992	4.30659	4.58939	3.2344	2.6769	3.93343	2.85211	3.24262	3.39399	5.93641	5.92901	4.83832	4.36328	9.98515	1.58079	5.30394	10.5598	5.32257	5.78771	16.0379	8.49103	5.74248	10.2649
858.624	7.7216	Negative	PS(41:1)	http://metlin.scripps.edu/metabo_list.php?mass_min=859.62876&mass_max=859.63391	0.944779	2.95157	0.842043	1.57812	2.50486	3.7409	2.41282	4.2747	3.33933	2.52408	4.47255	3.01917	2.71735	2.93719	1.42378	0.558988	0.514792	0.813715	0.937616	2.86741	6.41298	3.33991	2.68437	4.42937
854.592	7.6895	Negative	PS(41:3)	http://metlin.scripps.edu/metabo_list.php?mass_min=855.59755&mass_max=855.60268	9.21363	42.425	19.1284	17.1078	30.0152	2.05527	28.6753	21.6517	17.4903	13.1315	21.9649	17.9458	17.4194	21.1017	10.1594	2.66054	4.13368	10.8352	6.01463	15.1202	32.3604	19.693	13.792	20.277
852.577	7.6717	Negative	PS(41:4)	http://metlin.scripps.edu/metabo_list.php?mass_min=853.58194&mass_max=853.58706	25.7738	73.4709	30.1464	27.2036	57.7139	40.5376	57.5067	46.0863	35.0643	34.8984	55.9235	47.0437	51.7019	47.9589	32.7473	9.55925	14.937	32.7213	19.4485	61.2041	126.306	78.3398	52.8152	86.3475
850.562	7.6688	Negative	PS(41:5)	http://metlin.scripps.edu/metabo_list.php?mass_min=851.56677&mass_max=851.57187	130.463	344.146	150.183	136.157	142.121	109.278	158.138	126.43	95.9747	69.8638	99.4797	90.1901	88.8818	92.2746	73.8169	21.2382	34.492	74.7649	49.4596	64.5257	107.534	82.4322	59.4758	70.1195
870.624	7.6899	Negative	PS(42:2)	http://metlin.scripps.edu/metabo_list.php?mass_min=871.62887&mass_max=871.63409	0.525037	1.17058	0.52176	0.887115	1.40518	3.06233	1.73694	2.85543	2.3289	1.85159	1.81482	2.19615	1.6571	2.35256	3.34288	0.567934	1.38005	2.58332	2.49989	1.20555	3.36712	2.4319	1.95441	3.74216
868.608	7.6825	Negative	PS(42:3)	http://metlin.scripps.edu/metabo_list.php?mass_min=869.61318&mass_max=869.61839	7.03127	23.6257	10.3801	8.43411	17.158	16.0055	17.1518	15.6346	5.36997	12.7649	15.7366	11.4319	15.3868	16.5652	10.0891	2.64387	3.61695	10.7018	6.44216	12.3907	14.0438	9.76422	7.31122	10.4572
866.592	7.6685	Negative	PS(42:4)	http://metlin.scripps.edu/metabo_list.php?mass_min=867.59767&mass_max=867.60287	16.6796	38.9992	14.2008	20.7818	47.2274	27.3683	38.7007	34.5817	26.6174	34.1071	47.5585	42.7158	46.6863	44.7837	34.8023	11.5168	16.2712	42.1658	21.914	34.9785	77.2182	44.5208	31.9716	51.848
864.577	7.6537	Negative	PS(42:5)	http://metlin.scripps.edu/metabo_list.php?mass_min=865.58232&mass_max=865.58751	95.0138	233.167	95.987	110.999	118.283	80.6941	80.4021	94.957	70.735	70.7052	64.765	82.8399	36.9111	86.9471	70.8763	22.1226	32.5566	77.8874	41.0028	25.68	50.1806	32.1611	66.6162	25.7402
882.624	7.6782	Negative	PS(43:3)	http://metlin.scripps.edu/metabo_list.php?mass_min=883.62877&mass_max=883.63407	0.826787	3.56227	1.23886	1.18377	0.275068	3.47853	0.890254	1.12723	2.37209	1.95038	2.85075	2.98578	2.78729	2.77501	0.6489	0.0454054	0.328981	0.703722	0.225684	1.22946	3.52437	1.69288	1.59712	1.87023
880.608	7.6537	Negative	PS(43:4)	http://metlin.scripps.edu/metabo_list.php?mass_min=881.6133&mass_max=881.61858	1.87052	3.90195	3.53254	1.91936	4.9391	3.8794	4.561	4.62186	2.85727	7.19908	10.0472	8.80857	9.96493	8.6359	4.70194	1.42964	2.44352	5.26973	3.03019	7.06161	16.5744	10.4894	7.25308	11.659
878.593	7.6532	Negative	PS(43:5)	http://metlin.scripps.edu/metabo_list.php?mass_min=879.59817&mass_max=879.60344	16.3719	40.6966	22.3185	19.7276	22.7397	12.9219	25.3608	12.0832	11.8462	12.6286	9.19936	16.5847	14.2221	15.0342	11.302	4.09363	5.78463	16.2265	8.04212	10.2971	15.6478	8.53514	7.5335	11.3829
894.624	7.6413	Negative	PS(44:4)	http://metlin.scripps.edu/metabo_list.php?mass_min=895.62873&mass_max=895.6341	0.265646	3.28266	0.546906	0.723351	3.17432	3.38069	2.5097	5.25181	3.04341	4.14722	5.1445	5.0157	5.2865	3.35675	4.33362	1.57108	2.35585	5.97253	2.52445	2.86613	7.05801	3.54596	3.14989	5.58722
892.608	7.6427	Negative	PS(44:5)	http://metlin.scripps.edu/metabo_list.php?mass_min=893.61328&mass_max=893.61863	8.8948	27.9953	8.17366	8.48232	16.8273	11.4859	16.9563	15.5619	13.6517	9.10104	11.1543	11.2881	11.534	12.2806	15.5347	4.66687	6.54771	15.6361	10.6893	5.73278	18.2842	7.71935	7.05968	13.7958
906.623	7.6338	Negative	PS(45:5)	http://metlin.scripps.edu/metabo_list.php?mass_min=907.62841&mass_max=907.63385	2.66761	9.40038	3.80541	4.72737	4.48842	2.47589	7.50133	5.30129	3.64894	4.36725	6.65528	6.62849	6.0143	3.79195	1.94545	1.79598	2.25462	5.22808	1.54606	3.99739	9.3607	5.37241	4.3629	8.18644
920.639	7.6234	Negative	PS(46:5)	http://metlin.scripps.edu/metabo_list.php?mass_min=921.64417&mass_max=921.6497	14.8802	35.1978	20.0514	18.5755	6.56475	7.90267	13.7954	14.3922	8.50994	6.56733	6.78416	7.9859	8.06748	8.68732	5.8525	2.43871	2.80455	6.42822	3.20448	3.217	7.84413	3.61339	4.36751	6.93983
934.655	7.6145	Negative	PS(47:5)	http://metlin.scripps.edu/metabo_list.php?mass_min=935.6598&mass_max=935.66541	0.882818	5.18487	0.78707	0.750517	2.01988	0.609946	2.29715	1.47867	0.197962	3.53568	4.63256	5.98544	6.33898	6.39385	4.13365	2.03632	2.54943	3.66645	4.15424	3.29924	9.20333	4.44053	3.52509	5.70132
689.559	9.1623	Positive	SM(d-15:0)	http://metlin.scripps.edu/metabo_list.php?mass_min=688.54888&mass_max=688.55302	22.7217	19.2658	17.663	24.771	17.9971	25.2889	30.024	25.3956	15.0913	10.0011	10.6291	8.24409	11.9062	12.8161	22.2568	19.3051	18.9392	13.9409	18.0407	40.63	53.5824	42.0403	49.9846	55.5142
687.543	9.153	Positive	SM(d-15:1)	http://metlin.scripps.edu/metabo_list.php?mass_min=686.53336&mass_max=686.53748	5.33339	3.95229	2.13889	3.82845	3.19992	4.27352	4.32245	2.90021	9.25086	0.82518	1.35002	0.750514	0.156076	0.829096	1.81636	0.126012	1.42863	1.30831	1.14339	0.523487	0.956884	0.472173	0.617596	0.950341
703.574	9.1478	Positive	SM(d-16:0)	http://metlin.scripps.edu/metabo_list.php?mass_min=702.56449&mass_max=702.56871	33.8678	29.6813	28.915	41.8411	20.4456	28.2612	38.0364	34.1487	15.8092	33.4067	35.2159	26.1317	40.8402	44.7152	80.55	68.7671	65.521	45.0665	62.9902	195.51	269.52	223.006	246.43	295.93
701.559	9.1351	Positive	SM(d-16:1)	http://metlin.scripps.edu/metabo_list.php?mass_min=700.54882&mass_max=700.55303	21.8716	8.0532	13.5516	20.1775	13.815	11.5044	16.2042	13.3978	7.29808	1.43534	2.4191	1.54522	0.248519	2.31957	0.582944	0.680374	0.50033	0.370538	0.591908	1.20991	1.68426	1.08249	1.27187	1.5815
717.59	9.1247	Positive	SM(d-17:0)	http://metlin.scripps.edu/metabo_list.php?mass_min=716.58011&mass_max=716.58441	25.7991	18.8519	19.8394	28.7117	8.7759	10.423	15.5477	15.9427	7.27893	9.64745	9.34066	7.26982	10.316	11.162	28.7774	23.2743	22.3853	15.9089	20.5882	34.7612	55.0316	40.23	45.4835	47.6372
715.575	9.117	Positive	SM(d-17:1)	http://metlin.scripps.edu/metabo_list.php?mass_min=714.56456&mass_max=714.56886	0.231439	0.266878	0.125839	0.372478	0.32764	0.2945	0.369304	0.538386	0.18017	1.82482	1.74711	1.20842	1.5433	1.88298	4.50977	3.46022	3.51543	2.05555	3.42617	4.30515	5.63302	4.55241	4.82556	5.46879
745.622	9.0887	Positive	SM(d-19:0)	http://metlin.scripps.edu/metabo_list.php?mass_min=744.61156&mass_max=744.61604	40.8682	30.0426	35.2064	51.0987	15.6239	20.0195	28.7326	24.8735	10.7176	17.7433	16.7747	0.206048	21.0961	22.0045	41.4942	35.9857	32.6593	21.0198	32.7971	38.2071	48.2064	46.8246	42.8725	37.4253
743.606	9.0885	Positive	SM(d-19:1)	http://metlin.scripps.edu/metabo_list.php?mass_min=742.59562&mass_max=742.60008	0.0811312	0.0471023	0.192496	0.409597	0.0809944	0.226437	0.440575	0.912975	0.834234	0.210079	0.159533	0.183071	0.282346	0.453037	0.512923	0.392314	0.286816	0.124326	0.310197	0.818593	1.46324	1.32659	1.08085	1.6955
759.637	9.0708	Positive	SM(d-20:0)	http://metlin.scripps.edu/metabo_list.php?mass_min=758.62701&mass_max=758.63156	364.897	313.109	353.248	512.762	164.738	234.424	346.482	269.417	122.12	256.327	231.932	213.234	315.04	342.947	307.851	274.086	241.172	162.712	246.853	419.524	497.275	558.024	434.794	393.582
757.621	9.0618	Positive	SM(d-20:1)	http://metlin.scripps.edu/metabo_list.php?mass_min=756.6114&mass_max=756.61595	3.41472	0.69462	0.695924	6.23615	0.29807	3.06162	3.32812	5.24703	2.77515	0.786379	1.10464	1.06005	1.20198	0.869436	2.92637	0.999628	0.829228	1.66646	0.842747	2.60201	3.10193	3.33348	2.53914	3.0941
773.653	9.0437	Positive	SM(d-21:0)	http://metlin.scripps.edu/metabo_list.php?mass_min=772.64278&mass_max=772.64742	1355.87	982.801	1081.36	1748.81	664.612	948.659	1281.49	996.789	525.407	1099.75	844.612	790.741	1230.28	1385.26	1896.68	1655.11	1460.28	1051.19	1502.28	1353.77	1459.47	1839.46	1361.23	1247.39
771.637	9.0357	Positive	SM(d-21:1)	http://metlin.scripps.edu/metabo_list.php?mass_min=770.6272&mass_max=770.63183	4.90863	3.84604	4.56554	6.35931	4.60472	5.45224	7.92275	5.91401	3.71304	17.677	11.9898	11.4168	18.3644	20.683	13.2765	11.2476	9.94377	7.14693	10.528	20.8312	24.9468	26.2866	22.077	23.7878
787.668	9.0177	Positive	SM(d-22:0)	http://metlin.scripps.edu/metabo_list.php?mass_min=786.65802&mass_max=786.66274	278.221	259.834	264.528	421.192	187.249	291.329	386.888	286.219	147.987	351.861	258.039	272.026	412.175	469.95	359.891	308.393	268.076	202.078	278.277	514.524	513.445	668.414	489.849	446.273
785.653	9.0001	Positive	SM(d-22:1)	http://metlin.scripps.edu/metabo_list.php?mass_min=784.64296&mass_max=784.64767	1.13144	1.13178	1.03506	2.07128	0.916894	0.998509	0.80165	1.06724	0.385213	1.99439	1.39505	1.7051	2.74419	3.17881	2.12706	1.84717	1.81447	1.10661	1.47702	5.99757	6.0232	7.27019	6.02226	6.01137
801.684	8.9973	Positive	SM(d-23:0)	http://metlin.scripps.edu/metabo_list.php?mass_min=800.67361&mass_max=800.67842	137.088	95.807	95.0575	158.891	117.158	199.705	228.99	175.373	103.325	296.942	203.204	233.813	330.175	387.72	720.422	586.953	515.637	412.006	527.238	528.276	491.837	650.942	473.536	441.72
799.669	8.9822	Positive	SM(d-23:1)	http://metlin.scripps.edu/metabo_list.php?mass_min=798.65841&mass_max=798.6632	0.386712	0.610155	0.344151	1.01839	0.628297	0.784394	1.77349	0.951164	0.507932	1.14048	0.941323	0.990211	1.63009	1.83397	2.229	1.96232	1.91477	1.06338	1.4729	2.84121	2.4854	3.08633	2.67079	2.43096
815.699	8.9787	Positive	SM(d-24:0)	http://metlin.scripps.edu/metabo_list.php?mass_min=814.68923&mass_max=814.69413	42.2522	41.3684	40.5138	57.5626	31.9935	56.7046	65.917	49.787	28.1197	81.2233	57.3781	68.8007	92.9483	106.721	148.809	113.371	103.479	86.1423	100.45	134.255	109.821	143.823	108.922	100.167
829.715	8.952	Positive	SM(d-25:0)	http://metlin.scripps.edu/metabo_list.php?mass_min=828.70497&mass_max=828.70995	19.9393	17.4941	16.8597	27.1049	11.2263	19.6739	19.1476	15.0575	9.76299	30.3565	21.6172	26.5285	35.8457	38.5524	57.2877	45.357	38.4967	33.7587	39.3012	60.3452	45.7933	64.6386	45.8895	41.8989
827.7	8.952	Positive	SM(d-25:1)	http://metlin.scripps.edu/metabo_list.php?mass_min=826.68929&mass_max=826.69426	1.25314	0.619591	1.18076	3.36876	1.99887	1.90495	1.71422	1.15828	1.04091	0.431236	0.243581	0.35516	0.505878	0.489183	0.757972	0.462037	0.604517	0.45203	0.439876	0.776109	0.523856	0.520867	0.696271	0.606593
843.731	8.9401	Positive	SM(d-26:0)	http://metlin.scripps.edu/metabo_list.php?mass_min=842.72074&mass_max=842.7258	4.40843	4.58819	3.98909	6.53594	1.96976	4.05907	4.5565	4.04385	2.10882	13.8558	10.3914	11.6512	16.6872	16.8971	18.3634	13.4241	11.8845	11.5332	12.528	29.3028	20.9468	31.1645	21.8108	19.7933
857.746	8.9151	Positive	SM(d-27:0)	http://metlin.scripps.edu/metabo_list.php?mass_min=856.73605&mass_max=856.74119	0.0418912	0.0721166	0.0287343	0.0504015	0.198036	0.105721	0.0472335	0.129614	0.0433397	0.11593	0.0107081	0.0896172	0.0578586	0.036908	0.0691934	0.0696319	0.0407206	0.038876	0.0709542	0.359842	0.281362	0.326164	0.283401	0.229732

## Sheet: Fig 7E-F. PLs of diet worms
m/z	RT	scanmode	metabolite name	metlin link	HT115_1	HT115_2	HT115_3	HT115_4	HT115_5	HT115_6	OP50_1	OP50_2	OP50_3	OP50_4	OP50_5	OP50_6	PY79_1	PY79_2	PY79_3	PY79_4	PY79_5	PY79_6
1476	5.978	Negative	CL1(74:8)	http://metlin.scripps.edu/metabo_list.php?mass_min=1476.99934&mass_max=1477.0082	5.6356	4.15929	6.18923	6.44933	7.08118	5.81208	7.43245	10.2269	6.01677	8.39652	3.91398	7.69543	1.25368	2.20685	0.739809	3.21155	1.78814	0.644829
1481.95	5.9309	Negative	CL1(75:12)	http://metlin.scripps.edu/metabo_list.php?mass_min=1482.95267&mass_max=1482.96156	2.9755	2.26552	4.25368	3.98753	3.14059	4.90296	4.82919	3.36431	5.28423	7.14157	4.86536	6.62914	43.0204	46.4989	29.884	38.9702	32.4258	29.8054
1491.93	5.9036	Negative	CL1(76:14)	http://metlin.scripps.edu/metabo_list.php?mass_min=1492.93722&mass_max=1492.94617	6.60938	6.58245	13.6141	13.2664	11.6023	13.3308	19.5827	27.2464	14.7758	23.0174	19.2477	23.8117	1.4821	1.39496	0	1.32003	0.578821	0
1515.93	5.8327	Negative	CL1(78:16)	http://metlin.scripps.edu/metabo_list.php?mass_min=1516.93722&mass_max=1516.94632	7.49543	12.6212	17.7108	12.4985	16.2485	16.3408	15.0526	25.6753	28.4799	31.8633	13.3233	24.4778	4.61174	3.81881	0.359133	3.15421	4.2514	1.32654
1550.01	5.8264	Negative	CL1(80:13)	http://metlin.scripps.edu/metabo_list.php?mass_min=1551.01216&mass_max=1551.02146	96.9182	75.453	87.633	79.6322	61.0351	110.085	77.9411	112.658	103.39	96.2287	18.253	65.1717	139.315	128.321	60.8819	87.177	149.374	101.227
1543.96	5.7726	Negative	CL1(80:16)	http://metlin.scripps.edu/metabo_list.php?mass_min=1544.96787&mass_max=1544.97714	68.9525	80.6809	124.423	147.301	159.815	169.413	116.838	163.056	154.901	159.455	113.535	151.942	170.758	165.813	94.8664	130.055	158.033	82.0809
697.464	6.0564	Negative	CL2(68:6)	http://metlin.scripps.edu/metabo_list.php?mass_min=698.46988&mass_max=698.47406	0.0497816	0.0189344	0.0445689	0.145871	0.0162287	0.00777014	0.0421196	0.0305334	0.0301024	0	0.0759782	0.0525253	1.42135	1.95361	2.00463	2.15716	1.04456	1.09622
703.464	6.0251	Negative	CL2(69:7)	http://metlin.scripps.edu/metabo_list.php?mass_min=704.46987&mass_max=704.47409	0.0278881	0.0368346	0.0633113	0.106659	0.0920692	0.0287504	0.0212321	0.0419708	0.0525858	0.0465575	0.0304733	0.0113064	0.758485	0.660594	0.655905	0.93564	0.387713	0.411627
710.472	6.0188	Negative	CL2(70:7)	http://metlin.scripps.edu/metabo_list.php?mass_min=711.47807&mass_max=711.48234	0.0689783	0.154194	0.101653	0.102884	0.157862	0.183389	0.0957356	0.0147511	0.0462579	0.0831136	0.0490222	0.0262102	8.90576	10.2519	9.82605	10.4916	4.4029	9.18049
709.464	6.0134	Negative	CL2(70:8)	http://metlin.scripps.edu/metabo_list.php?mass_min=710.4699&mass_max=710.47416	0.115454	0.0594835	0.0620182	0.143979	0.187754	0.0990459	0.0285793	0.0417188	0.116899	0.137371	0.0854808	0.0382239	9.33552	9.73429	9.19954	8.81951	4.28678	6.95371
708.456	5.9983	Negative	CL2(70:9)	http://metlin.scripps.edu/metabo_list.php?mass_min=709.46215&mass_max=709.4664	0.0333122	0.115745	0.127345	0.0504175	0.228603	0.0878004	0.14363	0.0825413	0.0619523	0.210983	0.108419	0.066433	1.45069	1.70079	1.76695	1.50443	0.880973	0.600429
720.504	6.047	Negative	CL2(71:4)	http://metlin.scripps.edu/metabo_list.php?mass_min=721.50915&mass_max=721.51348	0.392576	0.423559	0.291457	0.274224	0.48078	0.485777	0.358159	0.273176	0.24583	0.781518	0.487961	0.352698	0.390593	0.163177	0.284433	0.751504	0.166922	0.20162
717.48	6.0227	Negative	CL2(71:7)	http://metlin.scripps.edu/metabo_list.php?mass_min=718.48592&mass_max=718.49022	0.582512	0.625697	0.527828	0.449137	0.913577	0.238538	0.203092	0.183073	0.315489	0.603313	0.514587	0.206069	2.78953	1.99328	3.23796	2.16138	1.48981	0.874548
716.472	5.9979	Negative	CL2(71:8)	http://metlin.scripps.edu/metabo_list.php?mass_min=717.47782&mass_max=717.48212	0.217803	0.48087	0.131521	0.408702	0.318229	0.198475	0.459249	0.320779	0.332981	0.237947	0.354069	0.414027	2.9772	3.63521	4.34301	3.83969	2.02164	2.16063
715.464	5.9837	Negative	CL2(71:9)	http://metlin.scripps.edu/metabo_list.php?mass_min=716.46992&mass_max=716.47422	0.270377	1.31575	0.134662	0.193243	1.35925	0.476427	0.168262	0.602634	0.715578	2.05162	1.66146	0.785794	2.61601	3.11424	4.05403	2.12162	1.61452	1.45482
720.457	5.9731	Negative	CL2(72:11)	http://metlin.scripps.edu/metabo_list.php?mass_min=721.46226&mass_max=721.46659	0.170858	0.352343	0.423928	0.452997	0.339545	0.270772	0.405313	0.316789	0.501768	0.863246	0.592923	0.506145	0.420998	0.460709	0.212519	0.687003	0.139568	0.178687
728.519	6.0445	Negative	CL2(72:3)	http://metlin.scripps.edu/metabo_list.php?mass_min=729.52504&mass_max=729.52941	0.446172	0.532646	1.75988	0.84539	1.17646	0.648238	2.13353	2.17366	1.46601	2.95301	2.41039	2.44998	11.891	12.4111	18.5552	16.6572	10.1846	4.36077
727.512	6.0247	Negative	CL2(72:4)	http://metlin.scripps.edu/metabo_list.php?mass_min=728.51729&mass_max=728.52166	1.23542	1.5883	1.17794	1.20955	0.838309	0.727024	4.67947	5.44019	5.04846	7.43148	5.76224	4.40952	6.48363	5.5773	0.347717	0.534766	4.99888	2.22045
726.504	6.0278	Negative	CL2(72:5)	http://metlin.scripps.edu/metabo_list.php?mass_min=727.50959&mass_max=727.51395	0.971172	0.959059	0.967326	1.06839	0.901474	1.04381	2.51033	2.11084	2.7697	2.31122	3.40313	2.59466	0.653806	1.96431	1.08227	1.40894	1.82743	0.791678
724.488	5.9954	Negative	CL2(72:7)	http://metlin.scripps.edu/metabo_list.php?mass_min=725.49392&mass_max=725.49827	1.22282	1.12889	1.2629	1.60978	1.44365	1.29578	0.947354	1.44652	1.70991	1.93746	2.08066	1.13795	2.72392	3.05518	3.31973	3.25967	0.977998	1.308
722.472	5.978	Negative	CL2(72:9)	http://metlin.scripps.edu/metabo_list.php?mass_min=723.47803&mass_max=723.48237	0.679605	1.08637	0.700616	0.461702	1.01494	0.841302	0.620043	0.736048	0.759658	0.970252	1.1497	0.681828	2.13595	3.2973	3.28227	3.06637	1.38243	1.37841
728.473	5.9851	Negative	CL2(73:10)	http://metlin.scripps.edu/metabo_list.php?mass_min=729.47824&mass_max=729.48261	1.64943	1.80381	1.55432	1.97801	1.92072	1.94078	3.01914	1.09282	1.66743	1.77552	0.565987	0.957004	19.563	17.2263	19.6353	18.1466	11.5023	7.56896
732.504	6.0096	Negative	CL2(73:6)	http://metlin.scripps.edu/metabo_list.php?mass_min=733.50981&mass_max=733.5142	1.15746	0.925486	1.90806	1.06201	1.88158	0.78599	1.36626	1.64378	1.55261	3.06423	2.02608	1.50897	1.76421	1.37159	0.644414	0.590789	0.844571	0.180212
731.496	5.9945	Negative	CL2(73:7)	http://metlin.scripps.edu/metabo_list.php?mass_min=732.50166&mass_max=732.50605	0.530907	1.49287	1.1806	1.99481	1.32476	1.85752	1.57949	1.76883	2.41058	3.42716	2.27642	1.85319	3.5944	1.39761	1.98869	2.45959	1.0057	1.88316
730.488	5.9815	Negative	CL2(73:8)	http://metlin.scripps.edu/metabo_list.php?mass_min=731.49401&mass_max=731.49839	1.60106	2.3098	2.13155	1.09368	2.81741	2.63087	1.1002	1.77607	1.56926	2.0919	1.58957	0.760363	10.9039	9.30289	9.63793	10.2791	4.73222	4.56026
729.48	5.9779	Negative	CL2(73:9)	http://metlin.scripps.edu/metabo_list.php?mass_min=730.48601&mass_max=730.49039	1.95411	2.57146	1.55041	2.97113	2.97956	1.94924	0.961713	1.4939	1.80018	2.05907	1.73466	1.25466	23.005	20.4511	23.4334	21.4017	11.7939	9.66826
735.481	5.9703	Negative	CL2(74:10)	http://metlin.scripps.edu/metabo_list.php?mass_min=736.48624&mass_max=736.49066	6.59659	10.4288	8.17884	10.0563	10.0057	7.96668	8.22224	6.69842	10.3753	11.8498	10.2752	7.73479	4.73653	4.24123	4.99149	5.89898	3.33864	0.563105
734.473	5.9543	Negative	CL2(74:11)	http://metlin.scripps.edu/metabo_list.php?mass_min=735.47836&mass_max=735.48277	4.76312	6.76758	6.03609	5.82371	6.26111	4.70965	6.91452	6.84116	7.97398	9.59851	7.59336	5.47741	4.60501	4.32642	4.98594	3.37463	3.09787	1.01498
733.465	5.9485	Negative	CL2(74:12)	http://metlin.scripps.edu/metabo_list.php?mass_min=734.47051&mass_max=734.47491	2.67037	3.47411	3.31747	3.54171	3.53664	2.94814	5.29675	5.94845	6.30178	7.60649	6.20123	4.93856	2.22984	2.3432	1.71937	2.02195	1.8535	1.00996
732.457	5.9396	Negative	CL2(74:13)	http://metlin.scripps.edu/metabo_list.php?mass_min=733.46259&mass_max=733.46698	1.46679	2.08208	1.76048	2.18365	1.30343	1.3955	3.47623	3.08644	4.13229	4.71831	3.48732	3.18108	1.97242	0.837398	1.72056	0.866659	1.21895	0.783221
731.449	5.9553	Negative	CL2(74:14)	http://metlin.scripps.edu/metabo_list.php?mass_min=732.45459&mass_max=732.45898	0.123195	0.674268	0.605957	0.932745	0.627344	0.343214	0.753247	1.40867	1.73766	2.47619	1.01626	1.27443	0.13163	0.091663	0.0575367	0.142985	0.112544	0.0691475
739.511	6.0088	Negative	CL2(74:6)	http://metlin.scripps.edu/metabo_list.php?mass_min=740.51655&mass_max=740.52099	3.8391	4.05401	3.55556	3.9385	4.6532	4.87908	7.25208	7.88508	6.87854	12.4769	8.67328	7.64545	0.5475	6.23908	9.54544	1.46878	0.493076	2.1952
738.504	5.9873	Negative	CL2(74:7)	http://metlin.scripps.edu/metabo_list.php?mass_min=739.5092&mass_max=739.51363	2.8022	3.80044	4.76269	4.80527	3.43035	4.50064	17.2977	17.2542	20.1961	27.4752	20.896	16.7799	3.24713	2.27136	3.13561	2.38051	0.994732	0.551944
736.488	5.9776	Negative	CL2(74:9)	http://metlin.scripps.edu/metabo_list.php?mass_min=737.49389&mass_max=737.49831	5.06587	8.78324	7.8805	8.90444	9.73533	8.23416	7.22803	7.2567	9.85202	10.6706	9.81666	6.8895	3.99775	4.2237	4.3691	2.8443	2.71977	1.77132
742.488	5.9596	Negative	CL2(75:10)	http://metlin.scripps.edu/metabo_list.php?mass_min=743.49383&mass_max=743.49829	5.23207	7.22828	6.13812	7.63716	8.09235	7.36036	4.96377	5.58286	5.76174	3.83273	7.90408	5.00266	56.9285	33.8066	58.1826	64.6507	34.5862	31.4295
741.481	5.9458	Negative	CL2(75:11)	http://metlin.scripps.edu/metabo_list.php?mass_min=742.48614&mass_max=742.49059	4.64504	6.61976	5.05419	7.24334	6.61514	7.13659	5.14002	5.60692	6.94283	8.37602	6.9007	4.3835	83.2973	84.0519	84.1487	85.1307	49.1087	39.7659
740.473	5.9414	Negative	CL2(75:12)	http://metlin.scripps.edu/metabo_list.php?mass_min=741.47824&mass_max=741.48269	2.9983	4.66294	4.03638	4.50503	4.25639	4.58143	4.48455	5.54851	5.35155	5.73386	6.07539	4.8024	56.7157	51.0413	51.1229	52.0125	39.2972	24.6214
739.465	5.9414	Negative	CL2(75:13)	http://metlin.scripps.edu/metabo_list.php?mass_min=740.47033&mass_max=740.47476	1.23232	1.89285	1.42679	1.63051	2.2602	1.84419	3.20737	3.22875	3.63536	4.69905	4.0195	3.01529	9.74925	9.49984	10.2434	9.85581	7.38086	4.30896
738.457	5.9234	Negative	CL2(75:14)	http://metlin.scripps.edu/metabo_list.php?mass_min=739.46247&mass_max=739.4669	2.83268	5.01989	0.129056	0.195481	0.29673	0.328179	1.55991	1.13945	1.20302	2.42129	1.87144	1.04826	3.08676	0.787273	2.00942	1.03229	0.494126	0.366624
744.504	5.9753	Negative	CL2(75:8)	http://metlin.scripps.edu/metabo_list.php?mass_min=745.5095&mass_max=745.51397	3.24086	2.74551	3.44148	2.03171	2.43316	2.03851	1.50998	1.72917	1.53143	2.54072	2.0606	1.20533	7.07443	5.73655	7.48909	7.98629	4.37397	3.93331
743.496	5.9872	Negative	CL2(75:9)	http://metlin.scripps.edu/metabo_list.php?mass_min=744.50156&mass_max=744.50602	2.5288	5.06667	4.49534	4.56104	3.29748	3.44677	3.02327	4.19351	3.88197	4.86587	5.25483	2.90832	7.50216	18.3085	21.0075	21.9389	1.66272	9.69326
747.48	5.924	Negative	CL2(76:12)	http://metlin.scripps.edu/metabo_list.php?mass_min=748.48546&mass_max=748.48994	42.1506	58.855	49.7136	55.3397	62.2162	52.6836	45.7109	51.0259	56.042	66.5784	56.5052	33.2252	19.3385	15.8358	20.799	19.5463	14.1622	4.35435
746.472	5.9212	Negative	CL2(76:13)	http://metlin.scripps.edu/metabo_list.php?mass_min=747.47794&mass_max=747.48242	21.8693	31.1236	25.3583	31.817	30.0888	25.3273	34.0914	34.2786	42.1108	52.8137	42.8183	32.4993	9.96918	8.70356	8.91199	11.2949	8.25239	3.33246
745.465	5.9054	Negative	CL2(76:14)	http://metlin.scripps.edu/metabo_list.php?mass_min=746.47038&mass_max=746.47485	10.1533	13.2441	10.9292	12.6366	12.4058	10.1297	18.1284	17.9535	23.0295	27.8879	21.9153	17.2845	2.31302	2.39577	2.34849	2.57481	2.59652	1.00592
744.457	5.8872	Negative	CL2(76:15)	http://metlin.scripps.edu/metabo_list.php?mass_min=745.46266&mass_max=745.46713	2.58306	2.77328	3.18948	3.89905	3.74887	3.57799	6.93771	6.59864	8.60376	11.0549	8.03109	6.69633	0.420469	0.3307	8.21662	0.451767	0.364226	4.49536
756.503	5.9485	Negative	CL2(77:10)	http://metlin.scripps.edu/metabo_list.php?mass_min=757.50878&mass_max=757.51332	4.01304	6.92277	5.95731	3.63393	4.22689	7.4153	3.85842	3.43158	3.38434	2.82681	4.93161	2.24631	2.31168	3.22902	3.91664	5.16826	2.12058	2.02239
755.496	5.9227	Negative	CL2(77:11)	http://metlin.scripps.edu/metabo_list.php?mass_min=756.50107&mass_max=756.5056	6.92231	9.45907	6.60074	9.60814	5.91425	10.5713	7.14385	8.07449	8.69994	12.0641	10.3842	6.47139	10.2514	9.25844	10.1959	9.99938	6.31197	4.69295
754.488	5.9041	Negative	CL2(77:12)	http://metlin.scripps.edu/metabo_list.php?mass_min=755.49342&mass_max=755.49795	9.28695	11.4009	10.4088	12.3037	11.5525	12.9909	15.3498	15.2038	19.6471	24.8115	20.1654	12.7101	11.0861	11.7426	12.9719	11.4565	4.19186	3.73738
753.48	5.9037	Negative	CL2(77:13)	http://metlin.scripps.edu/metabo_list.php?mass_min=754.4856&mass_max=754.49012	8.32064	11.336	8.47599	11.2722	11.9449	11.4696	17.3397	18.1208	20.6241	26.912	22.1494	16.436	7.82542	5.94291	7.83491	7.02311	5.72904	2.79287
752.472	5.8885	Negative	CL2(77:14)	http://metlin.scripps.edu/metabo_list.php?mass_min=753.47788&mass_max=753.4824	3.72087	4.56324	3.62315	4.69373	4.6337	3.79452	10.0967	10.416	13.9912	17.48	13.1591	10.4044	2.47537	2.22114	2.61006	1.89324	1.53794	0.704563
751.465	5.8747	Negative	CL2(77:15)	http://metlin.scripps.edu/metabo_list.php?mass_min=752.47011&mass_max=752.47461	4.61393	0.692959	0.954354	0.618496	1.30864	1.08277	5.08802	4.2038	6.58952	8.03769	5.58652	4.13026	3.59796	2.68916	2.594	0.300688	2.10104	0.921891
750.457	5.8522	Negative	CL2(77:16)	http://metlin.scripps.edu/metabo_list.php?mass_min=751.46226&mass_max=751.46676	7.39968	14.4913	13.2821	15.6307	0.294845	8.89799	0.966092	0.982298	1.76234	1.90026	1.63279	0.413246	6.39219	4.17782	3.21813	3.99517	4.06033	2.84411
757.511	5.9674	Negative	CL2(77:9)	http://metlin.scripps.edu/metabo_list.php?mass_min=758.51646&mass_max=758.52101	0.891948	2.87281	3.16587	2.88903	3.10966	3.20334	1.12495	7.42173	1.02664	2.45537	1.11896	1.13222	3.23483	2.63017	4.0319	4.72504	2.7665	1.14637
758.472	5.8514	Negative	CL2(78:15)	http://metlin.scripps.edu/metabo_list.php?mass_min=759.47756&mass_max=759.48212	41.972	57.2922	43.9262	55.1416	58.1551	51.2041	59.3579	58.732	79.0952	94.1985	73.3081	63.418	26.8379	21.0902	24.4475	26.351	25.6042	8.29416
757.464	5.8434	Negative	CL2(78:16)	http://metlin.scripps.edu/metabo_list.php?mass_min=758.46982&mass_max=758.47437	11.7028	14.1629	11.554	15.5499	14.7915	13.8442	18.8766	18.1947	26.5225	28.1463	23.0747	18.4777	5.76172	4.10414	7.88642	6.46838	5.69418	1.9691
768.503	5.9027	Negative	CL2(79:12)	http://metlin.scripps.edu/metabo_list.php?mass_min=769.50857&mass_max=769.51318	6.71349	7.58481	6.87958	9.08595	9.29871	9.80062	5.90891	4.77539	5.09936	9.09725	6.98162	4.31219	3.13741	3.89623	3.04141	4.16507	3.10912	0.335633
766.488	5.8429	Negative	CL2(79:14)	http://metlin.scripps.edu/metabo_list.php?mass_min=767.49311&mass_max=767.49771	7.14837	9.22922	6.64562	9.25448	10.1209	9.94105	22.494	22.4466	29.6078	35.5364	22.8756	23.2059	7.42245	5.34903	4.47331	7.02866	7.67892	4.19647
765.48	5.8245	Negative	CL2(79:15)	http://metlin.scripps.edu/metabo_list.php?mass_min=766.48542&mass_max=766.49001	6.08984	6.96104	4.74815	5.9296	6.38916	8.10592	17.9679	17.9435	24.4733	29.7687	24.5981	19.896	5.56267	5.08092	5.56225	4.05004	6.18412	1.353
764.472	5.7965	Negative	CL2(79:16)	http://metlin.scripps.edu/metabo_list.php?mass_min=765.47745&mass_max=765.48204	1.98042	2.71503	1.77532	3.14066	3.10173	3.36312	7.17157	7.44152	11.4723	13.8788	10.2765	7.94203	1.57707	1.57044	2.6195	2.6625	2.44247	1.28612
771.479	5.78	Negative	CL2(80:16)	http://metlin.scripps.edu/metabo_list.php?mass_min=772.48484&mass_max=772.48947	88.2124	123.003	91.5817	129.21	145.122	140.105	99.9749	102.976	141.91	156.378	132.7	116.025	178.446	134.311	131.483	150.926	163.75	50.1652
770.472	5.7403	Negative	CL2(80:17)	http://metlin.scripps.edu/metabo_list.php?mass_min=771.47747&mass_max=771.48209	11.3812	14.3862	10.0107	14.8367	16.7659	16.6279	11.275	11.512	17.5224	18.6934	16.0162	12.1688	32.8829	24.1901	26.6092	28.0589	28.5133	9.8122
769.464	5.7313	Negative	CL2(80:18)	http://metlin.scripps.edu/metabo_list.php?mass_min=770.46982&mass_max=770.47444	1.01447	3.16792	0.615218	3.42459	1.06052	0.972087	1.91021	0.876351	0.907159	1.34477	0.767333	0.587183	2.52041	2.72735	1.25003	3.51476	2.88843	0.538105
409.219	7.3494	Negative	dlCL2(28:0)	http://metlin.scripps.edu/metabo_list.php?mass_min=410.22574&mass_max=410.2282	5.18739	9.08196	7.25973	10.0967	8.33585	4.96434	3.83208	5.3795	6.37578	8.59075	7.36431	3.60627	1.42961	0.619708	1.92634	0.882965	0.442678	1.19285
423.235	7.2784	Negative	dlCL2(30:0)	http://metlin.scripps.edu/metabo_list.php?mass_min=424.24144&mass_max=424.24398	34.5254	50.4083	34.51	50.3697	44.3607	25.3482	63.5835	76.2339	89.8373	117.459	99.286	51.3211	15.2498	6.17466	9.23624	13.7445	5.04564	5.20536
437.25	7.2608	Negative	dlCL2(32:0)	http://metlin.scripps.edu/metabo_list.php?mass_min=438.25683&mass_max=438.25946	133.066	208.566	141.155	204.305	182.814	101.462	100.249	136.502	154.867	185.716	183.679	101.046	4.41631	2.27414	3.47616	3.6674	6.27324	4.62404
451.266	7.2245	Negative	dlCL2(34:0)	http://metlin.scripps.edu/metabo_list.php?mass_min=452.27254&mass_max=452.27525	21.4046	31.5069	21.3856	29.9909	23.8928	14.9211	56.1438	78.2738	73.846	93.0099	96.216	64.5715	9.364	5.21469	5.56115	5.99234	5.67671	12.5847
465.282	7.214	Negative	dlCL2(36:0)	http://metlin.scripps.edu/metabo_list.php?mass_min=466.28799&mass_max=466.29078	5.5911	9.7094	6.44322	8.45901	7.76602	4.82553	7.38411	11.9689	11.3825	11.6451	14.8317	9.27771	0.695156	0.68175	2.3175	1.07567	1.38724	1.91329
435.252	8.8301	Negative	LPA(18:1)	http://metlin.scripps.edu/metabo_list.php?mass_min=436.25828&mass_max=436.26089	6.97928	5.17329	5.43861	5.88264	6.2576	6.39657	12.3192	16.3097	14.677	19.4259	14.5554	17.2377	1.46659	1.19033	1.30783	1.24141	1.39632	0.379548
466.293	9.7651	Positive	LPC(14:1)	http://metlin.scripps.edu/metabo_list.php?mass_min=465.28421&mass_max=465.28701	1.63203	1.45593	1.09137	1.6945	1.5346	1.58687	1.81402	1.66596	1.55075	2.50858	2.00034	1.97668	0.788651	1.08532	0.465616	0.639767	0.514393	0.243871
482.324	9.7164	Positive	LPC(15:0)	http://metlin.scripps.edu/metabo_list.php?mass_min=481.3148&mass_max=481.31769	73.2759	59.3579	42.3147	64.9269	67.3262	61.5373	51.2706	59.8978	51.7765	69.1528	62.5098	64.0731	290.406	551.779	269.07	294.987	222.474	169.821
480.308	9.7459	Positive	LPC(15:1)	http://metlin.scripps.edu/metabo_list.php?mass_min=479.29909&mass_max=479.30197	7.97956	6.72526	4.54195	7.08788	7.01481	7.00956	4.19003	4.52426	3.91974	5.84418	5.25255	6.13784	0.904189	1.4888	0.901036	0.949725	0.824507	0.427562
496.34	9.6738	Positive	LPC(16:0)	http://metlin.scripps.edu/metabo_list.php?mass_min=495.33054&mass_max=495.33352	35.5703	30.8823	23.0456	32.2891	31.4919	25.4181	19.9066	21.8828	18.7245	26.0351	23.4753	24.5183	53.6186	96.5648	45.0967	48.9583	48.149	37.0485
494.324	9.6733	Positive	LPC(16:1)	http://metlin.scripps.edu/metabo_list.php?mass_min=493.31491&mass_max=493.31788	39.5687	33.2063	22.9097	34.8899	33.7026	29.4209	40.1225	39.8915	31.4669	46.2105	38.7185	42.5779	39.8243	60.6203	33.4174	36.5026	28.067	18.0653
492.308	9.6914	Positive	LPC(16:2)	http://metlin.scripps.edu/metabo_list.php?mass_min=491.29922&mass_max=491.30218	3.57356	3.13758	2.21532	3.77142	3.12374	3.09914	6.27583	6.05253	5.07536	7.50461	5.59859	6.44398	3.03022	4.34725	2.37182	3.11324	2.20538	0.625129
510.356	9.6382	Positive	LPC(17:0)	http://metlin.scripps.edu/metabo_list.php?mass_min=509.34645&mass_max=509.34951	37.5975	32.2903	20.4085	34.6267	34.824	23.9123	29.3226	32.6317	27.0845	35.4728	32.0638	33.8111	301.458	486.1	286.339	295.08	267.621	259.643
508.34	9.6433	Positive	LPC(17:1)	http://metlin.scripps.edu/metabo_list.php?mass_min=507.33086&mass_max=507.33391	226.437	196.798	131.937	218.602	217.495	172.262	124.667	132.869	110.826	159.872	139.182	136.695	36.5921	44.8312	33.405	34.2012	26.1687	20.1851
506.325	9.6394	Positive	LPC(17:2)	http://metlin.scripps.edu/metabo_list.php?mass_min=505.31525&mass_max=505.31829	7.96794	6.80996	4.7189	7.77141	7.46704	6.60791	16.5383	16.4181	13.4855	18.7315	15.4517	15.5398	3.45215	4.54175	2.95413	3.45193	2.74718	1.40695
524.371	9.5861	Positive	LPC(18:0)	http://metlin.scripps.edu/metabo_list.php?mass_min=523.3617&mass_max=523.36484	21.7585	19.2074	12.1334	20.3657	20.5209	14.2386	13.0542	12.7343	10.3944	16.347	14.605	16.0124	14.8628	18.3429	12.9237	12.9876	13.7935	15.0484
522.356	9.5859	Positive	LPC(18:1)	http://metlin.scripps.edu/metabo_list.php?mass_min=521.34629&mass_max=521.34943	309.701	273.302	160.528	283.411	260.638	207.494	468.72	421.452	321.793	510.751	441.682	523.657	128.757	139.912	98.9338	103.281	92.3468	77.076
520.34	9.5928	Positive	LPC(18:2)	http://metlin.scripps.edu/metabo_list.php?mass_min=519.33079&mass_max=519.33391	362.055	314.087	186.715	307.718	296.154	248.478	196.059	190.279	139.728	204.464	186.863	204.97	160.036	184.699	117.967	119.395	105.262	121.733
518.325	9.6038	Positive	LPC(18:3)	http://metlin.scripps.edu/metabo_list.php?mass_min=517.31516&mass_max=517.31827	88.3804	78.2416	48.7003	84.3835	81.1566	68.0027	71.9605	63.8169	52.162	79.7829	65.9285	75.878	68.5446	87.9078	61.3447	69.2943	50.8919	49.1589
516.309	9.6186	Positive	LPC(18:4)	http://metlin.scripps.edu/metabo_list.php?mass_min=515.29954&mass_max=515.30264	17.6017	15.8023	10.1137	16.9608	16.1969	14.109	16.4739	14.7716	12.798	19.1469	14.7228	16.6609	9.33319	12.1877	8.54139	9.4535	7.76668	7.68418
514.293	9.6218	Positive	LPC(18:5)	http://metlin.scripps.edu/metabo_list.php?mass_min=513.28396&mass_max=513.28704	1.01757	0.93243	0.603621	1.0808	0.790625	0.514048	1.62749	1.42609	1.09224	1.77828	1.36135	1.49598	0.407689	0.417369	0.327234	0.401282	0.418961	0.339662
538.387	9.5576	Positive	LPC(19:0)	http://metlin.scripps.edu/metabo_list.php?mass_min=537.37753&mass_max=537.38076	1.93467	1.69479	0.926791	1.72422	1.61786	1.06255	1.99221	1.85591	1.69111	2.62511	2.26703	2.18583	14.7616	16.3288	16.1479	15.33	18.6491	17.2767
536.371	9.568	Positive	LPC(19:1)	http://metlin.scripps.edu/metabo_list.php?mass_min=535.36201&mass_max=535.36523	115.891	102.256	59.4545	107.853	102.304	74.037	67.3553	63.4667	47.2692	74.9945	68.4342	76.4889	22.0135	22.8025	20.7741	21.4458	20.9087	19.1526
534.356	9.5501	Positive	LPC(19:2)	http://metlin.scripps.edu/metabo_list.php?mass_min=533.34656&mass_max=533.34977	2.9247	2.50932	1.45374	2.69184	2.47187	1.90018	6.28986	5.19604	3.91072	6.51225	5.60833	6.62915	2.02417	1.67823	1.89549	2.0784	2.36635	2.03117
532.34	9.5651	Positive	LPC(19:3)	http://metlin.scripps.edu/metabo_list.php?mass_min=531.33085&mass_max=531.33404	1.45412	1.23432	0.701361	1.32263	1.20379	1.13675	4.55231	3.07976	2.98129	5.0763	3.92956	4.71657	0.662936	0.341612	0.455277	0.727312	7.87149	15.8233
530.325	9.5469	Positive	LPC(19:4)	http://metlin.scripps.edu/metabo_list.php?mass_min=529.31532&mass_max=529.3185	0.969536	0.900935	0.500321	1.12279	1.2538	0.727126	5.0546	3.48286	2.99157	5.94131	4.17771	5.49684	1.43248	0.608319	1.15207	1.51058	1.83748	0.981629
528.309	9.5682	Positive	LPC(19:5)	http://metlin.scripps.edu/metabo_list.php?mass_min=527.29959&mass_max=527.30276	1.70613	1.34457	0.827306	1.58985	1.39886	1.20582	5.34661	3.90127	3.71757	6.32007	4.72869	5.22366	0.968825	1.1072	0.922486	1.03904	1.00155	1.28071
552.402	9.5145	Positive	LPC(20:0)	http://metlin.scripps.edu/metabo_list.php?mass_min=551.39271&mass_max=551.39602	1.551	1.2978	0.8311	1.5538	1.54989	1.00581	1.01233	0.924942	0.715653	1.42864	1.22455	1.19946	0.724822	0.451052	0.614186	0.692113	0.740383	0.684764
550.387	9.5125	Positive	LPC(20:1)	http://metlin.scripps.edu/metabo_list.php?mass_min=549.37725&mass_max=549.38055	4.47171	4.14924	2.32675	4.23208	4.19074	2.59256	6.67829	5.68784	4.238	7.18111	6.70935	7.26714	4.19168	11.0294	3.59395	3.8138	3.71763	3.80346
548.371	9.5224	Positive	LPC(20:2)	http://metlin.scripps.edu/metabo_list.php?mass_min=547.36162&mass_max=547.36491	12.6178	11.4968	6.38378	10.7801	11.4718	7.81723	7.5632	6.65264	4.59629	7.8547	7.76658	8.46527	10.3772	8.41588	8.91798	9.18993	11.1322	7.28596
546.355	9.5146	Positive	LPC(20:3)	http://metlin.scripps.edu/metabo_list.php?mass_min=545.3459&mass_max=545.34918	107.033	96.0009	53.003	92.2239	87.041	68.6059	77.2351	64.5958	45.6201	80.4554	69.7804	91.546	175.264	162.705	128.234	141.974	144.991	169.56
544.34	9.5249	Positive	LPC(20:4)	http://metlin.scripps.edu/metabo_list.php?mass_min=543.33012&mass_max=543.33338	204.343	179.209	100.842	176.682	164.801	132.408	164.538	135.742	97.9639	176.952	146.953	189.753	279.328	268.171	203.562	233.212	244.218	270.988
542.325	9.5207	Positive	LPC(20:5)	http://metlin.scripps.edu/metabo_list.php?mass_min=541.31516&mass_max=541.31842	624.807	547.664	317.847	570.243	526.892	417.816	561	437.025	345.755	598.3	482.752	595.035	601.851	554.161	471.273	523.167	521.346	541.985
566.418	9.4788	Positive	LPC(21:0)	http://metlin.scripps.edu/metabo_list.php?mass_min=565.40848&mass_max=565.41188	0.388699	0.327578	0.199668	0.332812	0.431844	0.21654	0.491783	0.49529	0.379328	0.718156	0.728256	0.656659	0.218873	0.0672478	0.0701451	0.130053	0.216123	0.101472
580.434	9.4609	Positive	LPC(22:0)	http://metlin.scripps.edu/metabo_list.php?mass_min=579.42435&mass_max=579.42783	0.759635	0.653272	0.341705	0.70752	0.780308	0.375995	0.393989	0.441787	0.286547	0.630078	0.541718	0.532879	0.134124	0.354373	0.297109	0.331446	0.302699	0.143584
574.387	9.4515	Positive	LPC(22:3)	http://metlin.scripps.edu/metabo_list.php?mass_min=573.37723&mass_max=573.38067	0.125719	0.12273	0.0717302	0.119782	0.150912	0.110807	0.0577474	0.0683484	0.0529488	0.117857	0.0830744	0.140771	0.4025	0.208442	0.232839	0.386194	0.318813	0.253555
572.371	9.4434	Positive	LPC(22:4)	http://metlin.scripps.edu/metabo_list.php?mass_min=571.36157&mass_max=571.365	0.174139	0.211004	0.11933	0.122606	0.206485	0.075504	0.161237	0.169852	0.115111	0.134479	0.132882	0.143467	0.69166	0.395832	0.481305	0.55941	0.560243	0.475407
570.356	9.4534	Positive	LPC(22:5)	http://metlin.scripps.edu/metabo_list.php?mass_min=569.34603&mass_max=569.34945	0.629802	0.653078	0.434359	0.661683	0.499256	0.445439	0.613268	0.487773	0.582457	0.664219	0.528538	0.766721	1.64586	1.01279	1.04485	1.4964	1.12472	1.02218
440.277	8.6223	Positive	LPE(15:0)	http://metlin.scripps.edu/metabo_list.php?mass_min=439.26785&mass_max=439.2705	62.8371	54.0349	39.852	55.9838	61.7714	67.4968	53.0258	62.4063	59.383	71.958	62.103	64.2377	258.372	241.297	201.34	197.015	155.909	158.005
438.261	8.6401	Positive	LPE(15:1)	http://metlin.scripps.edu/metabo_list.php?mass_min=437.25227&mass_max=437.2549	5.41979	4.47236	3.5752	4.9213	4.97473	5.10765	4.30852	4.37379	4.16639	5.29458	4.72991	4.57644	0.723827	0.825527	0.491651	0.209591	0.29986	0.514137
454.293	8.5882	Positive	LPE(16:0)	http://metlin.scripps.edu/metabo_list.php?mass_min=453.28349&mass_max=453.28622	114.309	102.118	82.4966	109.939	108.091	114.35	82.7488	93.0547	86.1147	123.855	102.253	105.289	97.9088	98.4182	75.3441	79.3688	82.2872	62.8481
452.277	8.5344	Positive	LPE(16:1)	http://metlin.scripps.edu/metabo_list.php?mass_min=451.26785&mass_max=451.27056	27.5371	24.511	17.579	27.4698	25.4407	35.1966	42.224	37.8138	36.6989	47.3076	35.0232	42.4433	37.8701	33.808	24.6509	25.2276	23.7744	18.8987
450.261	8.5503	Positive	LPE(16:2)	http://metlin.scripps.edu/metabo_list.php?mass_min=449.25224&mass_max=449.25494	2.8241	2.54299	1.77517	2.6503	2.40299	3.67058	6.62463	5.56702	5.62069	7.36633	4.71766	7.01205	4.36877	2.11606	1.26856	2.19494	1.77949	2.3844
468.308	8.5687	Positive	LPE(17:0)	http://metlin.scripps.edu/metabo_list.php?mass_min=467.29926&mass_max=467.30207	163.564	141.741	118.262	153.746	151.034	162.774	135.61	168.248	138.48	189.207	165.893	160.652	680.358	710.18	624.097	576.688	532.672	501.798
466.293	8.5152	Positive	LPE(17:1)	http://metlin.scripps.edu/metabo_list.php?mass_min=465.28366&mass_max=465.28646	171.42	164.543	120.035	167.801	172.578	228.189	115.631	109.106	114.649	141.768	118.555	125.042	18.2233	18.8692	15.048	13.5357	11.485	10.5329
464.277	8.4801	Positive	LPE(17:2)	http://metlin.scripps.edu/metabo_list.php?mass_min=463.26804&mass_max=463.27082	3.20058	2.68825	2.2964	3.18175	3.14251	4.93979	8.96622	8.09136	8.28848	9.28592	6.94353	8.12834	2.00151	2.36194	1.30382	6.18555	1.46862	1.13817
482.324	8.5175	Positive	LPE(18:0)	http://metlin.scripps.edu/metabo_list.php?mass_min=481.31472&mass_max=481.31761	109.984	99.7138	76.6706	106.893	101.167	104.638	85.6128	87.84	82.9614	115.356	96.1441	106.636	81.0403	87.6586	58.2156	57.4016	63.7378	74.0408
480.308	8.4805	Positive	LPE(18:1)	http://metlin.scripps.edu/metabo_list.php?mass_min=479.29916&mass_max=479.30204	194.775	177.075	125.169	202.947	177.521	211.386	345.718	346.509	329.038	404.831	333.47	396.768	119.762	117.171	83.9679	74.726	74.977	102.973
478.293	8.4452	Positive	LPE(18:2)	http://metlin.scripps.edu/metabo_list.php?mass_min=477.28354&mass_max=477.28641	170.016	160.423	113.051	172.61	157.958	224.033	119.204	119.116	114.357	121.334	103.735	127.329	173.471	175.146	108.285	92.3262	72.2944	196.345
476.277	8.4448	Positive	LPE(18:3)	http://metlin.scripps.edu/metabo_list.php?mass_min=475.26795&mass_max=475.2708	26.9545	31.3939	20.3745	28.9734	33.8973	38.6704	29.4174	26.7363	26.9317	30.3147	23.2261	32.3116	51.9687	54.3335	35.4746	31.3924	20.1611	47.8399
474.262	8.4441	Positive	LPE(18:4)	http://metlin.scripps.edu/metabo_list.php?mass_min=473.25255&mass_max=473.25539	3.11576	3.74282	2.64909	4.0034	3.97749	4.84399	4.11724	3.34019	3.6181	4.44477	3.46198	3.95684	3.69154	3.32626	4.00134	3.09452	1.79546	3.24696
496.34	8.4974	Positive	LPE(19:0)	http://metlin.scripps.edu/metabo_list.php?mass_min=495.33033&mass_max=495.33331	9.30106	8.42372	7.15584	9.34245	7.98022	8.24354	11.9016	12.721	13.1984	15.3255	14.5196	14.5106	84.3868	96.307	79.2974	68.1231	70.4805	91.8242
494.324	8.4974	Positive	LPE(19:1)	http://metlin.scripps.edu/metabo_list.php?mass_min=493.3147&mass_max=493.31766	46.2851	41.9693	30.1136	45.4101	43.025	49.8376	28.2567	28.1696	27.4078	35.2304	30.4389	32.3792	22.2697	24.3509	26.3118	14.4766	11.1197	23.7658
504.308	8.3879	Positive	LPE(20:3)	http://metlin.scripps.edu/metabo_list.php?mass_min=503.29902&mass_max=503.30205	16.8744	15.2086	11.7131	18.0735	14.8224	24.1325	13.4727	12.5159	11.357	12.3432	9.7268	15.9564	76.4255	83.4918	42.896	34.5604	33.7991	133.228
502.293	8.3734	Positive	LPE(20:4)	http://metlin.scripps.edu/metabo_list.php?mass_min=501.28337&mass_max=501.28638	32.6645	30.8253	20.6676	35.5296	28.5369	51.2942	21.9914	22.1806	17.7663	19.6852	17.7297	26.9448	116.521	117.462	60.7643	53.2039	51.1781	180.985
500.277	8.364	Positive	LPE(20:5)	http://metlin.scripps.edu/metabo_list.php?mass_min=499.26768&mass_max=499.27068	132.161	124.029	92.8805	137.934	116.071	220.853	119.429	104.811	103.281	102.944	82.3711	117.781	272.562	261.543	159.594	137.252	102.585	312.674
469.257	7.3135	Negative	LPG(15:0)	http://metlin.scripps.edu/metabo_list.php?mass_min=470.2636&mass_max=470.26641	0.135446	0.173909	0.0759326	0.127742	0.141158	0.133978	0.132402	0.0575054	0.123926	0.162837	0.104186	0.0714237	12.8841	11.5235	16.6584	15.7454	6.21376	35.9836
497.289	7.2583	Negative	LPG(17:0)	http://metlin.scripps.edu/metabo_list.php?mass_min=498.29508&mass_max=498.29806	0.329928	0.36519	0.220029	0.414947	0.373432	0.571515	0.667967	0.554663	0.462581	0.927186	0.517784	0.536428	1.13004	6.7696	0.808109	0.89678	0.881153	0.552155
495.273	7.2619	Negative	LPG(17:1)	http://metlin.scripps.edu/metabo_list.php?mass_min=496.27933&mass_max=496.28231	1.27537	1.03584	0.779966	1.2215	1.12603	1.22591	1.45077	1.33125	1.1472	1.72005	1.33178	1.32592	0.338805	0.181314	0.365674	0.119476	0.0901155	0.571392
511.304	7.2255	Negative	LPG(18:0)	http://metlin.scripps.edu/metabo_list.php?mass_min=512.31045&mass_max=512.31352	17.0478	18.5196	10.6049	17.952	17.8628	24.4006	11.1062	10.8882	9.742	13.2112	8.62906	10.5332	8.97203	6.46326	3.7719	4.68812	3.80493	2.10285
509.289	7.2429	Negative	LPG(18:1)	http://metlin.scripps.edu/metabo_list.php?mass_min=510.29482&mass_max=510.29787	4.37614	4.26387	2.94855	4.45207	4.10162	4.42795	6.42634	6.43979	5.42756	8.1047	5.61393	6.73376	2.18837	1.60135	1.59301	1.42082	0.994248	0.952414
507.273	7.2251	Negative	LPG(18:2)	http://metlin.scripps.edu/metabo_list.php?mass_min=508.27914&mass_max=508.28218	0.779532	0.839093	0.518524	0.771435	1.05487	1.21271	0.993471	0.549981	0.744314	1.34323	0.6725	0.850645	1.46329	0.998097	0.919592	1.0045	0.563542	0.369513
505.258	7.2235	Negative	LPG(18:3)	http://metlin.scripps.edu/metabo_list.php?mass_min=506.2638&mass_max=506.26683	0.175072	0.255532	5.6553	9.47694	0.213456	7.63034	0.315654	0.227763	0.286874	0.598608	6.1766	0.310464	0.586437	0.444609	0.39975	0.419654	0.334649	0.245733
523.304	7.2407	Negative	LPG(19:1)	http://metlin.scripps.edu/metabo_list.php?mass_min=524.31051&mass_max=524.31365	0.245417	0.190042	0.261714	0.60252	0.310071	0.327271	0.436942	0.37521	0.387545	0.52841	0.313565	0.451006	0.344996	0.343986	0.422356	0.244665	0.0994026	0.130157
533.289	7.189	Negative	LPG(20:3)	http://metlin.scripps.edu/metabo_list.php?mass_min=534.29494&mass_max=534.29814	1.34294	1.18219	0.77204	1.23612	1.59885	1.8229	0.919373	0.884436	0.766478	1.17915	0.688835	0.969817	6.85977	5.50998	4.86545	5.33346	3.74288	2.56151
531.273	7.1899	Negative	LPG(20:4)	http://metlin.scripps.edu/metabo_list.php?mass_min=532.27928&mass_max=532.28247	1.94557	1.74388	0.900015	1.74659	2.04408	2.64937	1.65811	1.39119	1.65628	2.21894	1.37935	1.52376	8.86223	6.76465	6.0352	5.82024	4.5518	2.63749
529.257	7.174	Negative	LPG(20:5)	http://metlin.scripps.edu/metabo_list.php?mass_min=530.26347&mass_max=530.26665	0.326723	0.320517	0.209814	0.438972	0.554111	0.586929	1.33817	0.60572	1.5817	2.91668	0.538047	0.601031	1.31181	0.964385	1.0902	1.0881	0.781652	0.379029
571.289	8.1854	Negative	LPI(16:0)	http://metlin.scripps.edu/metabo_list.php?mass_min=572.29515&mass_max=572.29858	1.04213	0.791265	0.607167	1.22434	0.814731	0.913073	0.284757	3.71406	0.452333	0.506999	0.838832	0.312306	1.99714	4.22898	1.65742	2.00645	1.3291	0.180172
585.305	8.1671	Negative	LPI(17:0)	http://metlin.scripps.edu/metabo_list.php?mass_min=586.3109&mass_max=586.31441	1.85318	1.96012	1.39538	1.89725	1.84283	1.76721	2.12086	1.82662	2.48772	2.37097	3.43486	2.12517	13.4262	10.7094	14.5856	13.1783	7.57332	4.02536
583.289	8.1468	Negative	LPI(17:1)	http://metlin.scripps.edu/metabo_list.php?mass_min=584.2952&mass_max=584.2987	1.44347	1.14669	0.657671	1.40669	1.36689	1.5264	0.729919	0.405674	0.710196	0.419674	0.744011	0.472132	1.33155	0.663549	1.11546	1.21014	10.538	7.29058
599.321	8.1312	Negative	LPI(18:0)	http://metlin.scripps.edu/metabo_list.php?mass_min=600.32655&mass_max=600.33014	20.8119	17.3437	13.38	17.9066	17.3045	15.473	18.4052	16.8314	18.5498	19.7914	25.3816	19.393	27.6748	21.1022	25.3789	24.9869	20.3704	5.87318
597.305	8.1142	Negative	LPI(18:1)	http://metlin.scripps.edu/metabo_list.php?mass_min=598.31099&mass_max=598.31458	12.281	11.1889	7.98864	11.064	10.1628	11.8459	21.3865	15.884	17.8449	18.4765	22.4658	17.3956	11.5439	7.04814	7.66207	8.63829	5.72596	1.28657
595.289	8.0968	Negative	LPI(18:2)	http://metlin.scripps.edu/metabo_list.php?mass_min=596.29541&mass_max=596.29898	8.05826	7.78449	4.62628	7.47665	7.45061	10.3076	3.52823	2.5001	3.36161	3.0659	3.62885	2.55876	7.33092	4.11089	3.80691	5.61532	4.0225	0.451669
593.274	8.1138	Negative	LPI(18:3)	http://metlin.scripps.edu/metabo_list.php?mass_min=594.27956&mass_max=594.28312	1.64135	0.764174	0.45712	3.23705	0.947328	1.33657	0.334586	0.128425	0.223394	0.281334	0.412534	0.309666	1.62138	0.399546	0.377678	0.891345	0.709618	0.650514
613.336	8.1135	Negative	LPI(19:0)	http://metlin.scripps.edu/metabo_list.php?mass_min=614.3416&mass_max=614.34528	0.405891	38.3444	33.3323	48.8352	57.7916	0.27125	0.935872	0.790544	0.712236	0.877779	1.08959	0.792178	4.50956	4.06197	6.03037	6.64463	4.61455	0.993121
611.32	8.1137	Negative	LPI(19:1)	http://metlin.scripps.edu/metabo_list.php?mass_min=612.32624&mass_max=612.32991	3.14682	2.93301	2.00547	2.69528	2.84265	3.03684	1.64681	1.25122	1.40112	1.38371	1.87435	1.38849	0.45646	3.49829	5.86968	0.535463	0.419039	0.42335
621.305	8.0538	Negative	LPI(20:3)	http://metlin.scripps.edu/metabo_list.php?mass_min=622.31077&mass_max=622.31449	2.03551	1.97492	1.51291	1.46731	1.24231	2.23829	0.589804	1.0336	0.440027	0.512934	0.848433	0.634906	7.08794	4.97864	2.98542	4.3344	3.20596	1.32313
619.289	8.043	Negative	LPI(20:4)	http://metlin.scripps.edu/metabo_list.php?mass_min=620.29493&mass_max=620.29865	9.26058	7.59992	4.43106	6.32574	5.78855	9.71003	5.43916	3.83498	4.56396	4.28312	4.88747	4.27849	25.7276	18.4946	14.6399	18.5929	15.2925	2.32774
617.273	8.044	Negative	LPI(20:5)	http://metlin.scripps.edu/metabo_list.php?mass_min=618.27936&mass_max=618.28307	96.0037	77.0393	50.5653	73.173	60.9809	100.788	87.1021	60.6988	68.2413	71.3718	71.342	65.2313	221.673	150.021	122.648	154.532	110.775	40.0355
452.313	8.4795	Positive	LPE(O-17:0)	http://metlin.scripps.edu/metabo_list.php?mass_min=451.30429&mass_max=451.307	5.15086	4.08704	3.15198	4.19757	3.98826	5.20537	7.93844	7.56606	7.29652	9.51111	4.08572	8.18135	5.74456	7.70929	3.9974	4.03334	4.10946	5.09251
466.329	8.4437	Positive	LPE(O-18:0)	http://metlin.scripps.edu/metabo_list.php?mass_min=465.31994&mass_max=465.32274	94.8199	81.6022	56.1398	84.8525	76.1065	87.9417	76.8797	78.4374	73.0977	91.9906	83.1792	84.9279	130.621	144.229	90.7538	84.1823	85.9873	126.74
464.314	8.4611	Positive	LPE(O-18:1)	http://metlin.scripps.edu/metabo_list.php?mass_min=463.30433&mass_max=463.30712	2.65514	1.54685	0.930761	1.44381	1.0814	1.95012	5.28011	4.6449	4.05538	5.108	4.56388	5.31876	4.90256	4.90386	3.07322	3.13435	3.65251	2.88211
478.329	8.4264	Positive	LPE(O-19:1)	http://metlin.scripps.edu/metabo_list.php?mass_min=477.3199&mass_max=477.32277	0.826967	0.574126	0.57592	0.340704	144.426	0.795564	1.54938	1.48524	1.16277	1.48286	1.37055	1.49945	148.887	152.813	86.4546	77.343	56.4054	0.775197
468.237	8.4911	Negative	LPS(14:0)	http://metlin.scripps.edu/metabo_list.php?mass_min=469.24336&mass_max=469.24617	10.0895	7.6051	6.57603	9.25272	6.80889	7.0259	6.42367	7.86899	9.0651	6.44822	8.94296	5.78049	10.1497	13.1618	13.9293	7.44444	6.65169	21.2889
510.284	8.4161	Negative	LPS(17:0)	http://metlin.scripps.edu/metabo_list.php?mass_min=511.29005&mass_max=511.29311	8.9672	5.94447	5.96088	8.29893	10.3587	7.11021	5.49276	7.25877	7.21493	8.39318	7.74807	6.86612	23.6552	14.9928	23.6376	28.1041	18.1232	9.16707
508.268	8.39	Negative	LPS(17:1)	http://metlin.scripps.edu/metabo_list.php?mass_min=509.27427&mass_max=509.27732	7.92769	7.09927	5.3625	8.38405	10.829	10.014	4.80248	5.88509	5.4334	6.5121	4.93046	15.4029	6.41626	4.25829	6.34229	0.522103	0.374636	6.3765
524.3	8.383	Negative	LPS(18:0)	http://metlin.scripps.edu/metabo_list.php?mass_min=525.30575&mass_max=525.3089	22.8675	14.4636	13.8618	15.6278	21.3791	18.0705	11.1548	15.7368	12.3849	17.2662	14.8182	15.2515	11.771	7.05035	10.8115	11.1561	9.62862	2.85406
522.284	8.3586	Negative	LPS(18:1)	http://metlin.scripps.edu/metabo_list.php?mass_min=523.29014&mass_max=523.29328	19.722	14.3928	12.9051	15.7902	19.1219	18.0067	18.3187	27.5375	20.3521	26.3006	18.7072	18.256	8.55903	4.43383	4.39741	7.06021	5.22468	1.56201
520.268	8.3462	Negative	LPS(18:2)	http://metlin.scripps.edu/metabo_list.php?mass_min=521.27445&mass_max=521.27757	24.0961	18.0877	14.0962	18.5143	21.7944	21.3939	11.0416	14.876	11.0344	14.654	10.6174	10.9458	13.5445	8.0619	7.39305	9.50417	7.70633	1.46785
518.252	8.3551	Negative	LPS(18:3)	http://metlin.scripps.edu/metabo_list.php?mass_min=519.2587&mass_max=519.26181	5.59467	4.70282	3.08803	5.39777	6.48779	6.39788	4.87145	5.5731	4.2295	7.43535	4.21868	3.96453	9.3011	5.33584	6.22658	9.77605	5.98694	11.6538
538.315	8.3646	Negative	LPS(19:0)	http://metlin.scripps.edu/metabo_list.php?mass_min=539.32135&mass_max=539.32458	3.09521	2.55867	2.1583	2.3393	3.22092	2.43749	2.57882	3.82095	3.56043	5.07029	4.35538	3.62971	15.5626	10.8514	18.5641	19.7436	14.3905	5.29002
552.331	8.3373	Negative	LPS(20:0)	http://metlin.scripps.edu/metabo_list.php?mass_min=553.33716&mass_max=553.34047	4.46266	2.8258	2.79842	3.28453	4.29625	2.95417	2.15665	3.04392	2.39867	3.73289	3.56052	3.13266	2.30574	1.22995	2.56777	3.55765	2.86903	0.464585
546.284	8.3034	Negative	LPS(20:3)	http://metlin.scripps.edu/metabo_list.php?mass_min=547.29014&mass_max=547.29342	28.0247	18.6026	16.5787	22.2128	23.9151	25.07	13.9057	19.1612	14.2354	21.9024	14.8731	18.8974	45.2218	33.0781	25.0935	35.4448	32.9966	22.4218
544.268	8.2946	Negative	LPS(20:4)	http://metlin.scripps.edu/metabo_list.php?mass_min=545.27444&mass_max=545.2777	47.9522	34.6328	29.8115	38.1612	45.7151	46.8043	26.3898	34.3077	23.7087	39.6023	27.7317	30.8921	100.977	68.7358	54.6475	75.397	64.906	40.5243
542.253	8.2946	Negative	LPS(20:5)	http://metlin.scripps.edu/metabo_list.php?mass_min=543.25875&mass_max=543.26201	160.211	114.563	86.93	139.672	162.741	154.799	100.075	110.611	86.194	143.332	87.3743	86.7004	325.685	230.598	203.652	267.916	195.344	117.108
619.435	8.1325	Negative	PA(30:0)	http://metlin.scripps.edu/metabo_list.php?mass_min=620.44065&mass_max=620.44437	1.08923	1.29953	1.07946	1.36674	1.86814	1.2933	1.28081	1.56201	1.6224	1.13238	0.709522	1.34474	26.8808	20.6182	27.1167	30.2783	15.8281	9.4725
631.435	8.0959	Negative	PA(31:1)	http://metlin.scripps.edu/metabo_list.php?mass_min=632.44077&mass_max=632.44456	4.63921	5.52012	4.41097	4.1485	6.13916	4.61995	2.80876	4.01268	4.99856	5.37247	4.57667	4.74016	7.4919	4.35131	5.01615	5.17989	3.6749	1.41306
647.466	8.096	Negative	PA(32:0)	http://metlin.scripps.edu/metabo_list.php?mass_min=648.4719&mass_max=648.47578	0.900505	1.52064	1.72024	0.918976	0.664502	1.475	0.89793	0.51867	0.875097	1.62812	1.22427	1.19193	52.4115	39.0341	54.2142	61.4451	29.8221	19.192
645.451	8.0778	Negative	PA(32:1)	http://metlin.scripps.edu/metabo_list.php?mass_min=646.45655&mass_max=646.46043	14.2067	14.2528	14.8296	12.2587	17.2135	16.8214	12.587	13.7322	18.1523	15.7982	15.2295	14.4643	7.4981	2.76423	6.12479	8.83665	3.92087	2.10348
659.466	8.0569	Negative	PA(33:1)	http://metlin.scripps.edu/metabo_list.php?mass_min=660.47218&mass_max=660.47613	22.8356	20.3547	18.5172	20.5172	21.5575	26.1018	29.9649	30.9244	35.4483	33.0208	31.4453	28.3119	30.7123	22.5053	22.9654	25.4674	14.8014	3.95768
657.451	8.0409	Negative	PA(33:2)	http://metlin.scripps.edu/metabo_list.php?mass_min=658.45647&mass_max=658.46042	35.4999	33.775	32.8348	30.5497	38.5982	38.4578	22.9065	25.1375	30.9379	26.7289	30.6081	25.6844	31.6802	26.4064	25.8975	27.903	18.3546	10.8437
655.435	8.0249	Negative	PA(33:3)	http://metlin.scripps.edu/metabo_list.php?mass_min=656.44075&mass_max=656.44469	7.72683	10.8876	8.48626	7.06184	11.9211	11.6919	8.55619	8.48505	13.2663	10.675	11.7816	9.18287	13.5021	11.782	15.0981	15.8393	8.02574	7.93058
675.497	8.0594	Negative	PA(34:0)	http://metlin.scripps.edu/metabo_list.php?mass_min=676.50319&mass_max=676.50725	0.397472	0.729865	0.758116	0.649824	0.221112	1.42897	0.618475	0.559835	1.30053	1.24931	0.802775	0.459202	27.14	20.8878	31.7149	32.8407	17.5238	11.1132
673.482	8.0443	Negative	PA(34:1)	http://metlin.scripps.edu/metabo_list.php?mass_min=674.48756&mass_max=674.4916	23.3968	23.0997	19.8802	20.4482	26.2297	23.5677	18.4156	22.3646	25.2042	22.5975	23.3397	16.2735	11.5512	9.77742	12.5726	15.0232	9.40112	2.18932
671.467	8.0246	Negative	PA(34:2)	http://metlin.scripps.edu/metabo_list.php?mass_min=672.47231&mass_max=672.47634	58.5157	58.4469	53.0428	54.6581	63.3394	62.8091	52.1691	51.2826	69.6266	56.927	57.7779	49.1759	14.1578	11.7959	9.54383	9.97094	7.03848	2.81491
669.451	8.0067	Negative	PA(34:3)	http://metlin.scripps.edu/metabo_list.php?mass_min=670.45648&mass_max=670.46049	21.6823	21.9105	20.5189	18.1291	23.661	25.4863	22.6911	21.5942	28.5976	23.0018	23.7544	21.268	9.42247	7.1105	6.99575	8.17834	6.46961	0.993862
667.435	8.0053	Negative	PA(34:4)	http://metlin.scripps.edu/metabo_list.php?mass_min=668.44082&mass_max=668.44482	11.3651	11.3674	5.77128	9.19304	11.5668	13.6789	11.4105	12.4642	15.9741	12.83	13.753	10.252	4.83632	5.72407	8.422	7.76874	6.73539	1.37532
665.419	7.99	Negative	PA(34:5)	http://metlin.scripps.edu/metabo_list.php?mass_min=666.42517&mass_max=666.42917	28.3872	23.773	19.5807	21.3235	27.8394	29.8063	19.5774	19.9475	25.6386	24.558	22.1862	18.7494	13.8792	11.4178	12.7864	13.5686	12.6855	3.36939
687.497	8.0245	Negative	PA(35:1)	http://metlin.scripps.edu/metabo_list.php?mass_min=688.50313&mass_max=688.50726	19.3946	20.118	15.7978	20.2051	21.962	22.5294	27.7252	26.0933	35.6828	29.4706	30.3182	24.9853	27.3807	22.9095	22.5136	26.0577	18.1517	6.48026
685.482	8.0184	Negative	PA(35:2)	http://metlin.scripps.edu/metabo_list.php?mass_min=686.48758&mass_max=686.49169	92.4372	85.8074	82.6508	78.11	87.1234	95.3794	105.123	111.693	137.347	124.362	131.218	103.072	52.9003	44.5663	46.1467	45.4784	37.3977	23.0485
683.466	8.003	Negative	PA(35:3)	http://metlin.scripps.edu/metabo_list.php?mass_min=684.47186&mass_max=684.47596	85.086	79.3685	77.1027	72.3715	84.7192	92.5185	51.1034	51.8271	72.6741	55.9927	62.1826	45.1244	61.8316	49.7742	52.193	55.4926	39.6944	19.7787
681.45	7.9962	Negative	PA(35:4)	http://metlin.scripps.edu/metabo_list.php?mass_min=682.45624&mass_max=682.46033	38.7604	37.5872	34.273	32.2212	37.4651	45.1225	26.815	33.8128	37.6281	34.9297	36.5777	26.4857	78.9117	65.1342	68.5236	76.8144	60.7956	21.3388
701.513	8.0098	Negative	PA(36:1)	http://metlin.scripps.edu/metabo_list.php?mass_min=702.5188&mass_max=702.52301	17.6546	20.1627	17.1207	20.7361	24.0479	23.6731	25.7707	24.4427	33.1559	32.3108	29.5723	23.7642	7.55976	2.75974	7.55286	7.63661	6.645	0.670873
699.497	8.0042	Negative	PA(36:2)	http://metlin.scripps.edu/metabo_list.php?mass_min=700.50318&mass_max=700.50737	83.9181	83.1988	82.4928	76.0183	86.9851	89.929	239.245	235.819	303.8	268.315	256.853	216.602	12.9667	8.09363	11.4789	11.4203	7.72445	2.35607
697.482	7.9889	Negative	PA(36:3)	http://metlin.scripps.edu/metabo_list.php?mass_min=698.48754&mass_max=698.49172	110.913	111.778	99.9224	99.5254	110.956	120.054	133.26	153.801	164.053	142.475	154.655	121.638	25.8156	18.7945	18.8953	21.4688	17.5101	7.20552
695.466	7.9724	Negative	PA(36:4)	http://metlin.scripps.edu/metabo_list.php?mass_min=696.47191&mass_max=696.47609	100.647	100.181	84.5254	86.3325	89.0002	103.209	90.888	94.6464	115.391	100.236	103.648	80.1389	40.8075	33.2578	31.019	30.3655	28.9719	13.9843
693.451	7.9699	Negative	PA(36:5)	http://metlin.scripps.edu/metabo_list.php?mass_min=694.45635&mass_max=694.46051	123.795	121.34	114.739	116.696	125.727	147.621	101.724	101.046	131.742	120.889	116.858	93.6545	88.1022	76.1716	72.7836	75.9442	68.5347	20.6438
691.435	7.9535	Negative	PA(36:6)	http://metlin.scripps.edu/metabo_list.php?mass_min=692.4407&mass_max=692.44485	58.5339	58.4424	47.8364	47.8294	52.5946	61.805	79.2341	64.387	82.7734	69.0614	69.3304	59.2489	44.0555	41.4959	38.7592	40.9423	30.6504	10.6195
713.513	8.0042	Negative	PA(37:2)	http://metlin.scripps.edu/metabo_list.php?mass_min=714.51904&mass_max=714.52332	34.3411	33.7655	31.3365	33.0279	34.6223	36.9793	43.3816	41.8039	53.2719	45.4767	47.2718	37.5689	6.23072	5.7977	5.51622	5.673	5.30236	1.2887
711.498	7.9855	Negative	PA(37:3)	http://metlin.scripps.edu/metabo_list.php?mass_min=712.50331&mass_max=712.50758	47.0518	41.9737	36.7669	36.286	41.8972	48.8762	22.6704	23.7271	32.0794	24.4355	25.9672	17.4513	50.0497	53.8933	42.5426	47.3301	40.8727	22.6086
709.482	7.9712	Negative	PA(37:4)	http://metlin.scripps.edu/metabo_list.php?mass_min=710.48756&mass_max=710.49182	52.1992	48.4448	40.9069	41.2189	46.3164	54.3631	37.1747	34.7969	46.5077	39.5058	34.6976	31.7134	122.391	121.747	103.302	107.808	105.841	49.3059
707.466	7.9535	Negative	PA(37:5)	http://metlin.scripps.edu/metabo_list.php?mass_min=708.47184&mass_max=708.47609	140.727	145.173	117.731	130.019	145.017	170.455	123.22	131.142	158.929	133.583	129.156	105.992	466.892	452.123	416.749	452.533	389.307	158.279
705.451	7.9522	Negative	PA(37:6)	http://metlin.scripps.edu/metabo_list.php?mass_min=706.45635&mass_max=706.46058	215.424	201.217	175.239	184.367	205.957	250.205	157.209	157.835	197.525	162.571	161.058	132.024	36.5613	33.4853	36.5957	34.9997	25.1354	7.67258
703.435	7.9363	Negative	PA(37:7)	http://metlin.scripps.edu/metabo_list.php?mass_min=704.44065&mass_max=704.44487	5.93858	8.72796	7.40777	7.03207	8.71009	11.5451	18.7688	22.6356	28.1986	24.6079	22.8961	15.1342	6.06378	2.95293	8.23986	1.92153	1.7611	0.653116
727.529	7.9951	Negative	PA(38:2)	http://metlin.scripps.edu/metabo_list.php?mass_min=728.53464&mass_max=728.53901	5.53733	6.17253	5.86045	5.97368	6.55178	6.49551	6.61403	5.52068	7.44951	6.66284	7.67647	7.01467	0.728853	0.486464	0.482095	0.477465	0.47549	0
723.498	7.9535	Negative	PA(38:4)	http://metlin.scripps.edu/metabo_list.php?mass_min=724.50325&mass_max=724.50759	47.1227	43.9098	38.989	38.5513	40.3653	48.8851	56.5267	57.1917	72.1217	60.3657	58.3701	51.5434	24.8275	22.3869	19.1142	20.2885	19.3598	9.43213
[truncated: 424 more rows]

## Sheet: Linearity of PLs
m/z	RT	scanmode	metabolite name	metlin link	Correlation by worm number	Correlation by protein	Regression coefficient by worm number	Regression coefficient by protein	500_1	500_2	500_3	500_4	1000_1	1000_2	1000_3	1000_4	2000_1	2000_2	2000_3	2000_4	4000_1	4000_2	4000_3	4000_4
[truncated: 616 more rows]

[truncated: 3 more sheets: Fig S1. Interassay of FAs, Fig S1. Interassay of AAs, Fig S4. PLs of diet bacteria]
